# Supplementary material for: DMAP-stabilized bis(silyl)silylenes as versatile synthons for organosilicon compounds
Source: RSC Adv. 2020 Jan 21;10(6):3402–6. doi: 10.1039/c9ra10628f (PMC9048797; doi:10.1039/c9ra10628f)
Supplement: RA-010-C9RA10628F-s002 [file RA-010-C9RA10628F-s002.cif]

# Electronic Supplementary Material (ESI) for RSC Advances.
# This journal is © The Royal Society of Chemistry 2020

####################################################################### 
# 
# This file contains crystal structure data downloaded from the 
# Cambridge Structural Database (CSD) hosted by the Cambridge 
# Crystallographic Data Centre (CCDC).
# 
# Full information about CCDC data access policies and citation 
# guidelines are available at http://www.ccdc.cam.ac.uk/access/V1 
# 
# Audit and citation data items may have been added by the CCDC. 
# Please retain this information to preserve the provenance of 
# this file and to allow appropriate attribution of the data. 
# 
#######################################################################

data_Compound_1b
_database_code_depnum_ccdc_archive 'CCDC 1967942'
loop_
_audit_author_name
_audit_author_address
'Philipp Frisch'
;TUM
Germany
;
_audit_update_record             
;
2019-11-25 deposited with the CCDC.	2020-01-06 downloaded from the CCDC.
;

#===============================================================================

# 5. CHEMICAL DATA

_chemical_name_systematic        
;
;
_chemical_name_common            ?
_chemical_melting_point          ?
_chemical_formula_moiety         'C25 H52 N2 Si3'
# Ex: 'C12 H16 N2 O6, H2 O' and '(Cd 2+)3, (C6 N6 Cr 3-)2, 2(H2 O)'
_chemical_formula_structural     ?
_chemical_formula_sum            'C25 H52 N2 Si3'
_chemical_formula_iupac          ?
_chemical_formula_weight         464.96
_chemical_compound_source        'see text'

loop_
_atom_type_symbol
_atom_type_description
_atom_type_scat_dispersion_real
_atom_type_scat_dispersion_imag
_atom_type_scat_source
C C 0.0033 0.0016 ' International Tables Vol C Tables 4.2.6.8 and 6.1.1.4'
H H 0.0000 0.0000 ' International Tables Vol C Tables 4.2.6.8 and 6.1.1.4'
N N 0.0061 0.0033 ' International Tables Vol C Tables 4.2.6.8 and 6.1.1.4'
Si Si 0.0817 0.0704 ' International Tables Vol C Tables 4.2.6.8 and 6.1.1.4'

#===============================================================================

# 6. CRYSTAL DATA

_symmetry_cell_setting           monoclinic
_symmetry_space_group_name_Hall  '-C 2yc'
_symmetry_space_group_name_H-M   'C 2/c'
_symmetry_Int_Tables_number      15

loop_
_space_group_symop_id
_space_group_symop_operation_xyz
1 x,y,z
2 -x,y,1/2-z
3 -x,-y,-z
4 x,-y,1/2+z
5 1/2+x,1/2+y,z
6 1/2-x,1/2+y,1/2-z
7 1/2-x,1/2-y,-z
8 1/2+x,1/2-y,1/2+z

_cell_length_a                   28.128(4)
_cell_length_b                   15.312(2)
_cell_length_c                   14.6773(19)
_cell_angle_alpha                90
_cell_angle_beta                 110.180(4)
_cell_angle_gamma                90
_cell_volume                     5933.4(14)
_cell_formula_units_Z            8
_cell_measurement_temperature    100
_cell_measurement_reflns_used    9917
_cell_measurement_theta_min      2.3101
_cell_measurement_theta_max      25.6342
_cell_special_details            
;
;

_exptl_crystal_description       fragment
_exptl_crystal_colour            'clear dark red-brown'

_exptl_crystal_size_max          0.373
_exptl_crystal_size_mid          0.235
_exptl_crystal_size_min          0.209
_exptl_crystal_size_rad          ?
_exptl_crystal_density_meas      ?
_exptl_crystal_density_diffrn    1.041
_exptl_crystal_density_method    'Not Measured'
_exptl_crystal_F_000             2064
_exptl_absorpt_coefficient_mu    0.174
_exptl_crystal_density_meas_temp ?

# Permitted for _exptl_absorpt_correction_type :
# analytical     'analytical from crystal shape'
#                Example: de Meulenaer&Tompa: ABST
# cylinder       'cylindrical'
# gaussian       'Gaussian from crystal shape'
#                Example: PLATON/ABSG
# integration    'integration from crystal shape'
# multi-scan     'symmetry-related measurements'
#                Example: SADABS, MULABS
# none           'no absorption corr. applied'
# numerical      'numerical from crystal shape'
# psi-scan       'psi-scan corrections'
#                Example: PLATON/ABSP
# refdelf        'refined from delta-F'
#                Example: SHELXA,
# sphere         'spherical'
#                Example: PLATON/ABSS
_exptl_absorpt_correction_type   multi-scan
_exptl_absorpt_process_details   'SADABS 2016/2, Bruker, 2016'
_exptl_absorpt_correction_T_min  0.5449
_exptl_absorpt_correction_T_max  0.7452

#===============================================================================

# 7. EXPERIMENTAL DATA

_exptl_special_details           
;
;
_diffrn_ambient_temperature      100
_diffrn_radiation_wavelength     0.71073
_diffrn_radiation_probe          x-ray
_diffrn_radiation_type           MoK\a
_diffrn_radiation_source         'IMS microsource'
_diffrn_radiation_monochromator  'Helios optic'


_diffrn_measurement_device       ' \k-geometry diffractometer '
_diffrn_measurement_device_type  ' Bruker Photon CMOS '
_diffrn_measurement_method       ' phi- and omega-rotation '
_diffrn_detector                 ' CMOS plate '
_diffrn_detector_area_resol_mean 16

# number of measured reflections (redundant set)
_diffrn_reflns_number            36869
_diffrn_reflns_av_R_equivalents  0.0913
_diffrn_reflns_av_unetI/netI     0.0534
_diffrn_reflns_limit_h_min       -33
_diffrn_reflns_limit_h_max       33
_diffrn_reflns_limit_k_min       -18
_diffrn_reflns_limit_k_max       18
_diffrn_reflns_limit_l_min       -17
_diffrn_reflns_limit_l_max       17
_diffrn_reflns_theta_min         1.94
_diffrn_reflns_theta_max         25.35
_diffrn_reflns_theta_full        25.24
_diffrn_measured_fraction_theta_max 0.998
_diffrn_measured_fraction_theta_full 0.998
_diffrn_reflns_reduction_process 
;
Diffractometer operator             P. Frisch
scanspeed                           8 s per frame
dx                                  37 mm
1232 frames measured in 6 data sets
phi-scans with delta_phi         = 0.5
omega-scans with delta_omega     = 0.5
;

# number of unique reflections
_reflns_number_total             5424
# number of observed reflections (> n sig(I))
_reflns_number_gt                4238
_reflns_threshold_expression     I>2\s(I)

_computing_data_collection       'APEX III Control Software (Bruker, 2016)'
_computing_cell_refinement       'SAINT (Bruker, 2017)'
_computing_data_reduction        'SAINT (Bruker, 2017)'
_computing_structure_solution    'SHELXT (Sheldrick, 2015)'
_computing_structure_refinement  
'SHELXL2014 (Sheldrick, 2014), SHELXLE (Huebschle, 2011)'
_computing_molecular_graphics    'PLATON (Spek, 2011)'
_computing_publication_material  'PLATON (Spek, 2011), enCIFer (Allen, 2014)'

#===============================================================================

# 8. REFINEMENT DATA

_refine_special_details          
;
 Refinement on F^2^ for ALL reflections except those
 flagged by the user for potential systematic errors.
 Weighted R-factors wR and all goodnesses of fit S
 are based on F^2^, conventional R-factors R are based
 on F, with F set to zero for negative F^2^. The
 observed criterion of F^2^ > 2sigma(F^2^) is used only
 for calculating -R-factor-obs etc. and is not
 relevant to the choice of reflections for refinement.
 R-factors based on F^2^ are statistically about twice
 as large as those based on F, and R-factors based on
 ALL data will be even larger.
;
_refine_ls_structure_factor_coef Fsqd
_refine_ls_matrix_type           full
_refine_ls_weighting_scheme      calc
_refine_ls_weighting_details     
'W=1/[\S^2^(FO^2^)+108.1245P] WHERE P=(FO^2^+2FC^2^)/3'
_atom_sites_solution_primary     ?
_atom_sites_solution_secondary   ?
_atom_sites_solution_hydrogens   geom


# Permitted for _refine_ls_hydrogen_treatment :
# refall            - refined all H-atom parameters
# refxyz            - refined H-atom coordinates only
# refU              - refined H-atom U only
# noref             - no refinement of H-atom parameters
# constr            - H-atom parameters constrained
# hetero            - H-atom parameters constrained for H on C,
#                     all H-atom parameters refined for H on
#                     heteroatoms
# heteroxyz         - H-atom parameters constrained for H on C,
#                     refined H-atom coordinates only for H
#                     on heteroatoms
# heteroU           - H-atom parameters constrained for H on C,
#                     refined H-atom U's only for H on
#                     heteroatoms
# heteronoref       - H-atom parameters constrained for H on C,
#                     no refinement of H-atom parameters for
#                     H on heteroatoms
# hetero-mixed      - H-atom parameters constrained for H on C
#                     and some heteroatoms, all H-atom
#                     parameters refined for H on remaining
#                     heteroatoms.
# heteroxyz-mixed   - H-atom parameters constrained for H on C
#                     and some heteroatoms, refined H-atom
#                     coordinates only for H on remaining
#                     heteroatoms.
# heteroU-mixed     - H-atom parameters constrained for H on C
#                     and some heteroatoms, refined H-atom
#                     U's only for H on remaining heteroatoms
# heteronoref-mixed - H-atom parameters constrained for H on C
#                     and some heteroatoms, no refinement of
#                     H-atom parameters for H on remaining
#                     heteroatoms
# mixed   - some constrained, some independent
# undef   - H-atom parameters not defined
_refine_ls_hydrogen_treatment    constr

_refine_ls_extinction_method     'shelxl-2017/1 (sheldrick 2017)'
_refine_ls_extinction_coef       0.0056(5)
_refine_ls_extinction_expression FC^*^=KFC[1+0.001XFC^2^\L^3^/SIN(2\Q)]^-1/4^
_refine_ls_abs_structure_details ?
_refine_ls_abs_structure_Flack   .
_refine_ls_number_reflns         5424
_refine_ls_number_parameters     328
_refine_ls_number_restraints     6
_refine_ls_number_constraints    ?
_refine_ls_R_factor_all          0.1445
_refine_ls_R_factor_gt           0.1217
_refine_ls_wR_factor_ref         0.2780
_refine_ls_wR_factor_gt          0.2651
_refine_ls_goodness_of_fit_ref   1.172
_refine_ls_restrained_S_all      1.171
_refine_ls_shift/su_max          0.000
_refine_ls_shift/su_mean         0.000
_refine_diff_density_max         0.560
_refine_diff_density_min         -0.742
_refine_diff_density_rms         0.104

#===============================================================================

# 9. ATOMIC COORDINATES AND DISPLACEMENT PARAMETERS

loop_
_atom_site_label
_atom_site_type_symbol
_atom_site_thermal_displace_type
_atom_site_fract_x
_atom_site_fract_y
_atom_site_fract_z
_atom_site_occupancy
_atom_site_U_iso_or_equiv
_atom_site_calc_flag
_atom_site_refinement_flags
_atom_site_disorder_assembly
_atom_site_disorder_group
Si1 Si Uani 0.33445(6) 0.70935(13) 0.45950(11) 1.000 0.0263(5) d . . .
Si2 Si Uani 0.37643(7) 0.82381(15) 0.40636(15) 1.000 0.0392(7) d . . .
Si3 Si Uani 0.35860(7) 0.56013(14) 0.46447(13) 1.000 0.0324(6) d . . .
N1 N Uani 0.27478(19) 0.7059(5) 0.3433(4) 1.000 0.040(2) d . . .
N2 N Uani 0.1392(2) 0.7104(5) 0.1053(4) 1.000 0.046(2) d . . .
C1 C Uani 0.3207(3) 0.8897(7) 0.3251(9) 1.000 0.082(4) d . . .
C2 C Uani 0.4197(3) 0.8098(6) 0.3291(5) 1.000 0.044(3) d . . .
C3 C Uani 0.4747(3) 0.7872(6) 0.3880(5) 1.000 0.043(3) d . . .
C4 C Uani 0.4204(3) 0.8905(7) 0.2680(7) 1.000 0.067(3) d . . .
C5 C Uani 0.3981(3) 0.7352(7) 0.2564(5) 1.000 0.063(3) d . . .
C6 C Uani 0.4072(3) 0.8940(6) 0.5188(7) 1.000 0.056(3) d . . .
C7 C Uani 0.3655(4) 0.9290(7) 0.5557(9) 1.000 0.079(4) d . . .
C8 C Uani 0.4338(4) 0.9759(6) 0.4961(10) 1.000 0.085(5) d . . .
C9 C Uani 0.4455(4) 0.8453(8) 0.6010(7) 1.000 0.078(4) d . . .
C10 C Uani 0.3690(3) 0.5083(7) 0.3580(6) 1.000 0.059(3) d . . .
C11 C Uani 0.4219(2) 0.5472(5) 0.5711(5) 1.000 0.038(2) d . . .
C12 C Uani 0.4605(3) 0.6016(7) 0.5458(6) 1.000 0.056(3) d . . .
C13 C Uani 0.4414(4) 0.4543(7) 0.5862(7) 1.000 0.072(4) d . . .
C14 C Uani 0.4184(3) 0.5824(7) 0.6670(5) 1.000 0.054(3) d . . .
C15 C Uani 0.3048(7) 0.4931(12) 0.4931(16) 0.55(2) 0.034(7) d DP A 1
C15B C Uani 0.3030(10) 0.4916(15) 0.472(2) 0.45(2) 0.044(10) d DP A 2
C16 C Uani 0.3236(5) 0.4035(10) 0.5362(12) 0.55(2) 0.049(5) d DP A 1
C16B C Uani 0.3080(8) 0.3958(13) 0.4480(19) 0.45(2) 0.071(9) d DP A 2
C17 C Uani 0.2824(5) 0.5412(12) 0.5592(11) 0.55(2) 0.035(5) d DP A 1
C17B C Uani 0.3001(9) 0.4996(18) 0.5729(16) 0.45(2) 0.058(10) d DP A 2
C18 C Uani 0.2611(8) 0.4753(14) 0.3951(12) 0.55(2) 0.051(6) d DP A 1
C18B C Uani 0.2519(8) 0.5251(19) 0.3974(17) 0.45(2) 0.057(9) d DP A 2
C19 C Uani 0.2309(2) 0.7358(6) 0.3513(5) 1.000 0.047(3) d . . .
C20 C Uani 0.1857(3) 0.7370(7) 0.2757(5) 1.000 0.052(3) d . . .
C21 C Uani 0.1833(3) 0.7097(6) 0.1831(5) 1.000 0.043(2) d . . .
C22 C Uani 0.2290(3) 0.6796(6) 0.1748(5) 1.000 0.043(3) d . . .
C23 C Uani 0.2725(2) 0.6783(5) 0.2541(4) 1.000 0.038(2) d . . .
C24 C Uani 0.0923(3) 0.7369(6) 0.1178(6) 1.000 0.052(3) d . . .
C25 C Uani 0.1380(3) 0.6802(6) 0.0102(5) 1.000 0.048(3) d . . .
H1A H Uiso 0.33201 0.94888 0.31717 1.000 0.1230 c RU . .
H1B H Uiso 0.29438 0.89289 0.35469 1.000 0.1230 c RU . .
H1C H Uiso 0.30688 0.86147 0.26143 1.000 0.1230 c RU . .
H3A H Uiso 0.47560 0.73464 0.42666 1.000 0.0640 c RU . .
H3B H Uiso 0.49023 0.83596 0.43131 1.000 0.0640 c RU . .
H3C H Uiso 0.49342 0.77660 0.34386 1.000 0.0640 c RU . .
H4A H Uiso 0.43080 0.94160 0.31045 1.000 0.1010 c RU . .
H4B H Uiso 0.38643 0.90031 0.22059 1.000 0.1010 c RU . .
H4C H Uiso 0.44438 0.88128 0.23381 1.000 0.1010 c RU . .
H5A H Uiso 0.39922 0.68058 0.29185 1.000 0.0940 c RU . .
H5B H Uiso 0.41843 0.72900 0.21431 1.000 0.0940 c RU . .
H5C H Uiso 0.36299 0.74855 0.21676 1.000 0.0940 c RU . .
H7A H Uiso 0.38113 0.96271 0.61533 1.000 0.1190 c RU . .
H7B H Uiso 0.34653 0.87990 0.56901 1.000 0.1190 c RU . .
H7C H Uiso 0.34233 0.96673 0.50602 1.000 0.1190 c RU . .
H8A H Uiso 0.44903 1.00991 0.55567 1.000 0.1270 c RU . .
H8B H Uiso 0.40880 1.01192 0.44754 1.000 0.1270 c RU . .
H8C H Uiso 0.46023 0.95755 0.47088 1.000 0.1270 c RU . .
H9A H Uiso 0.42851 0.79780 0.62261 1.000 0.1160 c RU . .
H9B H Uiso 0.46095 0.88545 0.65513 1.000 0.1160 c RU . .
H9C H Uiso 0.47177 0.82093 0.57873 1.000 0.1160 c RU . .
H10A H Uiso 0.37874 0.44707 0.37287 1.000 0.0890 c RU . .
H10B H Uiso 0.39606 0.53929 0.34358 1.000 0.0890 c RU . .
H10C H Uiso 0.33770 0.51129 0.30158 1.000 0.0890 c RU . .
H12A H Uiso 0.49369 0.59535 0.59693 1.000 0.0840 c RU . .
H12B H Uiso 0.45021 0.66304 0.54016 1.000 0.0840 c RU . .
H12C H Uiso 0.46261 0.58151 0.48389 1.000 0.0840 c RU . .
H13A H Uiso 0.47521 0.45331 0.63598 1.000 0.1070 c RU . .
H13B H Uiso 0.44317 0.43137 0.52511 1.000 0.1070 c RU . .
H13C H Uiso 0.41836 0.41808 0.60723 1.000 0.1070 c RU . .
H14A H Uiso 0.45236 0.58548 0.71603 1.000 0.0810 c RU . .
H14B H Uiso 0.39723 0.54313 0.68961 1.000 0.0810 c RU . .
H14C H Uiso 0.40322 0.64079 0.65625 1.000 0.0810 c RU . .
H16A H Uiso 0.29459 0.36641 0.53225 0.55(2) 0.0740 c RUP A 1
H16B H Uiso 0.34529 0.41015 0.60434 0.55(2) 0.0740 c RUP A 1
H16C H Uiso 0.34311 0.37634 0.49980 0.55(2) 0.0740 c RUP A 1
H16D H Uiso 0.27704 0.36439 0.44448 0.45(2) 0.1040 c RUP A 2
H16E H Uiso 0.33702 0.36986 0.49879 0.45(2) 0.1040 c RUP A 2
H16F H Uiso 0.31310 0.39157 0.38539 0.45(2) 0.1040 c RUP A 2
H17A H Uiso 0.30972 0.56681 0.61372 0.55(2) 0.0520 c RUP A 1
H17B H Uiso 0.26304 0.50015 0.58403 0.55(2) 0.0520 c RUP A 1
H17C H Uiso 0.25991 0.58766 0.52261 0.55(2) 0.0520 c RUP A 1
H17D H Uiso 0.32811 0.46708 0.61910 0.45(2) 0.0880 c RUP A 2
H17E H Uiso 0.26779 0.47552 0.57296 0.45(2) 0.0880 c RUP A 2
H17F H Uiso 0.30241 0.56122 0.59182 0.45(2) 0.0880 c RUP A 2
H18A H Uiso 0.24962 0.53064 0.36117 0.55(2) 0.0760 c RUP A 1
H18B H Uiso 0.23280 0.44705 0.40809 0.55(2) 0.0760 c RUP A 1
H18C H Uiso 0.27336 0.43687 0.35458 0.55(2) 0.0760 c RUP A 1
H18D H Uiso 0.24414 0.58284 0.41734 0.45(2) 0.0870 c RUP A 2
H18E H Uiso 0.22471 0.48425 0.39512 0.45(2) 0.0870 c RUP A 2
H18F H Uiso 0.25486 0.52916 0.33288 0.45(2) 0.0870 c RUP A 2
H19 H Uiso 0.23160 0.75707 0.41253 1.000 0.0570 c RU . .
H20 H Uiso 0.15585 0.75646 0.28608 1.000 0.0620 c RU . .
H22 H Uiso 0.22959 0.66009 0.11378 1.000 0.0510 c RU . .
H23 H Uiso 0.30262 0.65710 0.24634 1.000 0.0460 c RU . .
H24A H Uiso 0.09720 0.79346 0.15101 1.000 0.0780 c RU . .
H24B H Uiso 0.08249 0.69315 0.15663 1.000 0.0780 c RU . .
H24C H Uiso 0.06562 0.74209 0.05405 1.000 0.0780 c RU . .
H25A H Uiso 0.14804 0.61864 0.01436 1.000 0.0720 c RU . .
H25B H Uiso 0.16158 0.71512 -0.01080 1.000 0.0720 c RU . .
H25C H Uiso 0.10365 0.68667 -0.03684 1.000 0.0720 c RU . .

loop_
_atom_site_aniso_label
_atom_site_aniso_U_11
_atom_site_aniso_U_22
_atom_site_aniso_U_33
_atom_site_aniso_U_23
_atom_site_aniso_U_13
_atom_site_aniso_U_12
Si1 0.0197(8) 0.0437(11) 0.0139(8) 0.0007(7) 0.0036(6) 0.0000(7)
Si2 0.0240(9) 0.0497(13) 0.0454(12) 0.0134(10) 0.0139(8) 0.0038(8)
Si3 0.0301(9) 0.0459(12) 0.0228(9) -0.0003(8) 0.0112(7) 0.0038(8)
N1 0.022(3) 0.077(5) 0.020(3) -0.007(3) 0.006(2) 0.002(3)
N2 0.028(3) 0.074(5) 0.024(3) 0.003(3) -0.005(2) -0.002(3)
C1 0.032(4) 0.086(7) 0.132(10) 0.071(7) 0.035(5) 0.018(4)
C2 0.028(3) 0.069(6) 0.033(4) 0.021(4) 0.010(3) -0.001(3)
C3 0.037(4) 0.058(5) 0.039(4) 0.004(4) 0.019(3) 0.000(3)
C4 0.047(5) 0.085(7) 0.075(6) 0.045(6) 0.028(5) 0.005(5)
C5 0.050(5) 0.114(8) 0.027(4) -0.003(5) 0.017(4) -0.023(5)
C6 0.041(4) 0.055(5) 0.083(6) -0.027(5) 0.036(5) -0.015(4)
C7 0.071(6) 0.069(7) 0.125(9) -0.047(7) 0.069(7) -0.024(5)
C8 0.069(6) 0.053(6) 0.163(12) -0.045(7) 0.080(7) -0.029(5)
C9 0.058(6) 0.128(10) 0.052(5) -0.059(6) 0.026(5) -0.038(6)
C10 0.056(5) 0.088(7) 0.035(4) -0.009(4) 0.018(4) 0.017(5)
C11 0.025(3) 0.060(5) 0.030(4) 0.013(3) 0.011(3) 0.010(3)
C12 0.032(4) 0.090(7) 0.046(5) 0.028(5) 0.014(3) 0.012(4)
C13 0.059(6) 0.084(7) 0.074(7) 0.039(6) 0.026(5) 0.034(5)
C14 0.033(4) 0.101(7) 0.027(4) 0.014(4) 0.010(3) 0.013(4)
C15 0.028(11) 0.042(13) 0.029(10) 0.008(7) 0.007(7) 0.008(8)
C15B 0.047(18) 0.06(2) 0.031(13) -0.004(10) 0.021(12) 0.002(13)
C16 0.045(8) 0.053(9) 0.060(11) 0.021(8) 0.033(8) 0.015(7)
C16B 0.063(14) 0.048(12) 0.09(2) -0.021(12) 0.011(13) 0.003(10)
C17 0.026(7) 0.052(10) 0.032(7) -0.006(7) 0.018(6) 0.007(6)
C17B 0.059(16) 0.066(18) 0.069(17) -0.025(13) 0.047(13) -0.031(12)
C18 0.048(10) 0.061(13) 0.038(9) 0.003(9) 0.009(7) -0.007(10)
C18B 0.035(11) 0.08(2) 0.052(13) 0.001(14) 0.012(10) -0.018(13)
C19 0.025(3) 0.096(7) 0.024(3) -0.011(4) 0.012(3) 0.006(4)
C20 0.022(3) 0.105(7) 0.025(4) -0.009(4) 0.005(3) 0.004(4)
C21 0.031(3) 0.074(6) 0.020(3) 0.006(3) 0.004(3) -0.001(4)
C22 0.032(4) 0.074(6) 0.021(3) -0.004(3) 0.007(3) -0.003(4)
C23 0.028(3) 0.067(5) 0.019(3) -0.008(3) 0.009(3) 0.000(3)
C24 0.028(4) 0.076(6) 0.040(4) 0.010(4) -0.004(3) 0.000(4)
C25 0.046(4) 0.055(5) 0.026(4) 0.003(3) -0.009(3) -0.007(4)

#===============================================================================

# 10. MOLECULAR GEOMETRY

_geom_special_details            
;
 Bond distances, angles etc. have been calculated using the
 rounded fractional coordinates. All su's are estimated
 from the variances of the (full) variance-covariance matrix.
 The cell esds are taken into account in the estimation of
 distances, angles and torsion angles
;

loop_
_geom_bond_atom_site_label_1
_geom_bond_atom_site_label_2
_geom_bond_distance
_geom_bond_site_symmetry_1
_geom_bond_site_symmetry_2
_geom_bond_publ_flag
Si1 Si2 2.390(3) . . yes
Si1 Si3 2.378(3) . . yes
Si1 N1 1.937(6) . . yes
Si2 C1 1.899(11) . . yes
Si2 C2 1.941(9) . . yes
Si2 C6 1.909(10) . . yes
Si3 C10 1.864(9) . . yes
Si3 C11 1.933(7) . . yes
Si3 C15 1.99(2) . . yes
Si3 C15B 1.92(3) . . yes
N1 C19 1.359(9) . . yes
N1 C23 1.356(8) . . yes
N2 C21 1.366(10) . . yes
N2 C24 1.451(11) . . yes
N2 C25 1.460(9) . . yes
C2 C3 1.529(12) . . no
C2 C4 1.531(13) . . no
C2 C5 1.538(12) . . no
C6 C7 1.548(15) . . no
C6 C8 1.554(14) . . no
C6 C9 1.509(14) . . no
C11 C12 1.513(12) . . no
C11 C13 1.513(13) . . no
C11 C14 1.542(10) . . no
C15 C16 1.53(2) . . no
C15 C17 1.52(3) . . no
C15 C18 1.56(3) . . no
C15B C18B 1.56(4) . . no
C15B C16B 1.53(3) . . no
C15B C17B 1.52(4) . . no
C19 C20 1.369(10) . . no
C20 C21 1.401(10) . . no
C21 C22 1.410(13) . . no
C22 C23 1.367(10) . . no
C1 H1A 0.9800 . . no
C1 H1B 0.9800 . . no
C1 H1C 0.9800 . . no
C3 H3A 0.9800 . . no
C3 H3B 0.9800 . . no
C3 H3C 0.9800 . . no
C4 H4A 0.9800 . . no
C4 H4B 0.9800 . . no
C4 H4C 0.9800 . . no
C5 H5A 0.9800 . . no
C5 H5B 0.9800 . . no
C5 H5C 0.9800 . . no
C7 H7A 0.9800 . . no
C7 H7B 0.9800 . . no
C7 H7C 0.9800 . . no
C8 H8A 0.9800 . . no
C8 H8B 0.9800 . . no
C8 H8C 0.9800 . . no
C9 H9A 0.9800 . . no
C9 H9B 0.9800 . . no
C9 H9C 0.9800 . . no
C10 H10A 0.9800 . . no
C10 H10B 0.9800 . . no
C10 H10C 0.9800 . . no
C12 H12A 0.9800 . . no
C12 H12B 0.9800 . . no
C12 H12C 0.9800 . . no
C13 H13A 0.9800 . . no
C13 H13B 0.9800 . . no
C13 H13C 0.9800 . . no
C14 H14A 0.9800 . . no
C14 H14B 0.9800 . . no
C14 H14C 0.9800 . . no
C16 H16A 0.9800 . . no
C16 H16B 0.9800 . . no
C16 H16C 0.9800 . . no
C16B H16F 0.9800 . . no
C16B H16D 0.9800 . . no
C16B H16E 0.9800 . . no
C17 H17A 0.9800 . . no
C17 H17C 0.9800 . . no
C17 H17B 0.9800 . . no
C17B H17E 0.9800 . . no
C17B H17D 0.9800 . . no
C17B H17F 0.9800 . . no
C18 H18A 0.9800 . . no
C18 H18C 0.9800 . . no
C18 H18B 0.9800 . . no
C18B H18E 0.9800 . . no
C18B H18D 0.9800 . . no
C18B H18F 0.9800 . . no
C19 H19 0.9500 . . no
C20 H20 0.9500 . . no
C22 H22 0.9500 . . no
C23 H23 0.9500 . . no
C24 H24B 0.9800 . . no
C24 H24C 0.9800 . . no
C24 H24A 0.9800 . . no
C25 H25C 0.9800 . . no
C25 H25A 0.9800 . . no
C25 H25B 0.9800 . . no

loop_
_geom_angle_atom_site_label_1
_geom_angle_atom_site_label_2
_geom_angle_atom_site_label_3
_geom_angle
_geom_angle_site_symmetry_1
_geom_angle_site_symmetry_2
_geom_angle_site_symmetry_3
_geom_angle_publ_flag
Si2 Si1 Si3 123.14(10) . . . yes
Si2 Si1 N1 96.2(2) . . . yes
Si3 Si1 N1 98.8(2) . . . yes
Si1 Si2 C1 101.6(3) . . . yes
Si1 Si2 C2 126.2(3) . . . yes
Si1 Si2 C6 105.0(3) . . . yes
C1 Si2 C2 103.9(4) . . . yes
C1 Si2 C6 105.9(5) . . . yes
C2 Si2 C6 112.3(4) . . . yes
Si1 Si3 C10 120.6(3) . . . yes
Si1 Si3 C11 107.3(2) . . . yes
Si1 Si3 C15 105.8(6) . . . yes
Si1 Si3 C15B 107.3(8) . . . yes
C10 Si3 C11 105.6(4) . . . yes
C10 Si3 C15 108.0(7) . . . yes
C10 Si3 C15B 100.5(9) . . . yes
C11 Si3 C15 109.4(7) . . . yes
C11 Si3 C15B 116.0(8) . . . yes
Si1 N1 C19 116.9(5) . . . yes
Si1 N1 C23 126.6(5) . . . yes
C19 N1 C23 116.5(6) . . . yes
C21 N2 C24 120.0(6) . . . yes
C21 N2 C25 120.8(7) . . . yes
C24 N2 C25 119.2(6) . . . yes
Si2 C2 C3 114.3(5) . . . yes
Si2 C2 C4 113.0(6) . . . yes
Si2 C2 C5 108.1(6) . . . yes
C3 C2 C4 107.4(7) . . . no
C3 C2 C5 107.7(7) . . . no
C4 C2 C5 106.0(6) . . . no
Si2 C6 C7 109.0(7) . . . yes
Si2 C6 C8 112.2(7) . . . yes
Si2 C6 C9 113.5(7) . . . yes
C7 C6 C8 105.9(8) . . . no
C7 C6 C9 108.0(8) . . . no
C8 C6 C9 107.9(9) . . . no
Si3 C11 C12 106.5(5) . . . yes
Si3 C11 C13 113.6(6) . . . yes
Si3 C11 C14 111.9(5) . . . yes
C12 C11 C13 107.4(7) . . . no
C12 C11 C14 108.0(7) . . . no
C13 C11 C14 109.2(7) . . . no
Si3 C15 C16 111.8(13) . . . yes
Si3 C15 C17 113.5(12) . . . yes
Si3 C15 C18 108.1(14) . . . yes
C16 C15 C17 109.4(16) . . . no
C16 C15 C18 106.0(15) . . . no
C17 C15 C18 107.8(16) . . . no
Si3 C15B C16B 111.8(19) . . . yes
Si3 C15B C17B 109.4(18) . . . yes
Si3 C15B C18B 110.6(17) . . . yes
C16B C15B C17B 110(2) . . . no
C16B C15B C18B 107(2) . . . no
C17B C15B C18B 108(2) . . . no
N1 C19 C20 123.5(7) . . . yes
C19 C20 C21 120.2(8) . . . no
N2 C21 C20 122.3(8) . . . yes
N2 C21 C22 121.5(7) . . . yes
C20 C21 C22 116.2(7) . . . no
C21 C22 C23 120.4(7) . . . no
N1 C23 C22 123.2(6) . . . yes
Si2 C1 H1A 110.00 . . . no
Si2 C1 H1B 110.00 . . . no
Si2 C1 H1C 110.00 . . . no
H1A C1 H1B 109.00 . . . no
H1A C1 H1C 109.00 . . . no
H1B C1 H1C 109.00 . . . no
C2 C3 H3A 109.00 . . . no
C2 C3 H3B 109.00 . . . no
C2 C3 H3C 109.00 . . . no
H3A C3 H3B 109.00 . . . no
H3A C3 H3C 110.00 . . . no
H3B C3 H3C 110.00 . . . no
C2 C4 H4A 109.00 . . . no
C2 C4 H4B 109.00 . . . no
C2 C4 H4C 110.00 . . . no
H4A C4 H4B 109.00 . . . no
H4A C4 H4C 109.00 . . . no
H4B C4 H4C 109.00 . . . no
C2 C5 H5A 109.00 . . . no
C2 C5 H5B 109.00 . . . no
C2 C5 H5C 109.00 . . . no
H5A C5 H5B 109.00 . . . no
H5A C5 H5C 110.00 . . . no
H5B C5 H5C 109.00 . . . no
C6 C7 H7A 110.00 . . . no
C6 C7 H7B 110.00 . . . no
C6 C7 H7C 109.00 . . . no
H7A C7 H7B 109.00 . . . no
H7A C7 H7C 109.00 . . . no
H7B C7 H7C 109.00 . . . no
C6 C8 H8A 109.00 . . . no
C6 C8 H8B 109.00 . . . no
C6 C8 H8C 110.00 . . . no
H8A C8 H8B 109.00 . . . no
H8A C8 H8C 110.00 . . . no
H8B C8 H8C 110.00 . . . no
C6 C9 H9A 109.00 . . . no
C6 C9 H9B 109.00 . . . no
C6 C9 H9C 110.00 . . . no
H9A C9 H9B 109.00 . . . no
H9A C9 H9C 109.00 . . . no
H9B C9 H9C 110.00 . . . no
Si3 C10 H10A 109.00 . . . no
Si3 C10 H10B 109.00 . . . no
Si3 C10 H10C 109.00 . . . no
H10A C10 H10B 109.00 . . . no
H10A C10 H10C 109.00 . . . no
H10B C10 H10C 109.00 . . . no
C11 C12 H12A 109.00 . . . no
C11 C12 H12B 109.00 . . . no
C11 C12 H12C 109.00 . . . no
H12A C12 H12B 110.00 . . . no
H12A C12 H12C 109.00 . . . no
H12B C12 H12C 109.00 . . . no
C11 C13 H13A 109.00 . . . no
C11 C13 H13B 109.00 . . . no
C11 C13 H13C 109.00 . . . no
H13A C13 H13B 110.00 . . . no
H13A C13 H13C 110.00 . . . no
H13B C13 H13C 109.00 . . . no
C11 C14 H14A 110.00 . . . no
C11 C14 H14B 109.00 . . . no
C11 C14 H14C 109.00 . . . no
H14A C14 H14B 109.00 . . . no
H14A C14 H14C 110.00 . . . no
H14B C14 H14C 109.00 . . . no
C15 C16 H16A 110.00 . . . no
C15 C16 H16B 110.00 . . . no
C15 C16 H16C 110.00 . . . no
H16A C16 H16B 109.00 . . . no
H16A C16 H16C 109.00 . . . no
H16B C16 H16C 109.00 . . . no
C15B C16B H16F 110.00 . . . no
C15B C16B H16D 109.00 . . . no
C15B C16B H16E 109.00 . . . no
H16E C16B H16F 109.00 . . . no
H16D C16B H16E 109.00 . . . no
H16D C16B H16F 109.00 . . . no
C15 C17 H17A 110.00 . . . no
H17B C17 H17C 109.00 . . . no
C15 C17 H17C 110.00 . . . no
H17A C17 H17B 109.00 . . . no
C15 C17 H17B 109.00 . . . no
H17A C17 H17C 109.00 . . . no
C15B C17B H17E 109.00 . . . no
C15B C17B H17F 110.00 . . . no
C15B C17B H17D 109.00 . . . no
H17D C17B H17F 110.00 . . . no
H17E C17B H17F 109.00 . . . no
H17D C17B H17E 109.00 . . . no
C15 C18 H18A 110.00 . . . no
C15 C18 H18B 109.00 . . . no
H18B C18 H18C 109.00 . . . no
C15 C18 H18C 110.00 . . . no
H18A C18 H18B 109.00 . . . no
H18A C18 H18C 110.00 . . . no
C15B C18B H18E 109.00 . . . no
C15B C18B H18F 109.00 . . . no
H18D C18B H18E 110.00 . . . no
C15B C18B H18D 109.00 . . . no
H18D C18B H18F 109.00 . . . no
H18E C18B H18F 109.00 . . . no
N1 C19 H19 118.00 . . . no
C20 C19 H19 118.00 . . . no
C21 C20 H20 120.00 . . . no
C19 C20 H20 120.00 . . . no
C23 C22 H22 120.00 . . . no
C21 C22 H22 120.00 . . . no
N1 C23 H23 118.00 . . . no
C22 C23 H23 118.00 . . . no
N2 C24 H24B 109.00 . . . no
H24A C24 H24C 109.00 . . . no
N2 C24 H24C 109.00 . . . no
H24A C24 H24B 110.00 . . . no
N2 C24 H24A 109.00 . . . no
H24B C24 H24C 110.00 . . . no
N2 C25 H25C 110.00 . . . no
H25A C25 H25C 110.00 . . . no
H25B C25 H25C 109.00 . . . no
H25A C25 H25B 109.00 . . . no
N2 C25 H25A 110.00 . . . no
N2 C25 H25B 109.00 . . . no

loop_
_geom_torsion_atom_site_label_1
_geom_torsion_atom_site_label_2
_geom_torsion_atom_site_label_3
_geom_torsion_atom_site_label_4
_geom_torsion
_geom_torsion_site_symmetry_1
_geom_torsion_site_symmetry_2
_geom_torsion_site_symmetry_3
_geom_torsion_site_symmetry_4
_geom_torsion_publ_flag
Si3 Si1 Si2 C1 135.5(4) . . . . no
Si3 Si1 Si2 C2 18.6(3) . . . . no
Si3 Si1 Si2 C6 -114.4(3) . . . . no
N1 Si1 Si2 C1 30.8(4) . . . . no
N1 Si1 Si2 C2 -86.2(4) . . . . no
N1 Si1 Si2 C6 140.9(4) . . . . no
Si2 Si1 Si3 C10 -48.4(4) . . . . no
Si2 Si1 Si3 C11 72.3(2) . . . . no
Si2 Si1 Si3 C15 -171.1(7) . . . . no
N1 Si1 Si3 C10 55.0(4) . . . . no
N1 Si1 Si3 C11 175.6(3) . . . . no
N1 Si1 Si3 C15 -67.7(7) . . . . no
Si2 Si1 N1 C19 -109.6(6) . . . . no
Si2 Si1 N1 C23 68.9(7) . . . . no
Si3 Si1 N1 C19 125.4(6) . . . . no
Si3 Si1 N1 C23 -56.1(7) . . . . no
Si1 Si2 C2 C3 -84.1(7) . . . . no
Si1 Si2 C2 C4 152.7(5) . . . . no
Si1 Si2 C2 C5 35.8(7) . . . . no
C1 Si2 C2 C3 160.0(7) . . . . no
C1 Si2 C2 C4 36.8(7) . . . . no
C1 Si2 C2 C5 -80.1(7) . . . . no
C6 Si2 C2 C3 46.0(8) . . . . no
C6 Si2 C2 C4 -77.1(7) . . . . no
C6 Si2 C2 C5 166.0(6) . . . . no
Si1 Si2 C6 C7 -59.5(7) . . . . no
Si1 Si2 C6 C8 -176.5(6) . . . . no
Si1 Si2 C6 C9 61.0(7) . . . . no
C1 Si2 C6 C7 47.5(8) . . . . no
C1 Si2 C6 C8 -69.5(8) . . . . no
C1 Si2 C6 C9 168.0(7) . . . . no
C2 Si2 C6 C7 160.2(6) . . . . no
C2 Si2 C6 C8 43.2(8) . . . . no
C2 Si2 C6 C9 -79.3(8) . . . . no
Si1 Si3 C11 C12 -64.2(6) . . . . no
Si1 Si3 C11 C13 177.8(5) . . . . no
Si1 Si3 C11 C14 53.6(6) . . . . no
C10 Si3 C11 C12 65.7(6) . . . . no
C10 Si3 C11 C13 -52.4(7) . . . . no
C10 Si3 C11 C14 -176.6(6) . . . . no
C15 Si3 C11 C12 -178.4(8) . . . . no
C15 Si3 C11 C13 63.5(9) . . . . no
C15 Si3 C11 C14 -60.7(9) . . . . no
Si1 Si3 C15 C16 -158.2(12) . . . . no
Si1 Si3 C15 C17 -33.9(15) . . . . no
Si1 Si3 C15 C18 85.6(13) . . . . no
C10 Si3 C15 C16 71.4(14) . . . . no
C10 Si3 C15 C17 -164.3(12) . . . . no
C10 Si3 C15 C18 -44.8(14) . . . . no
C11 Si3 C15 C16 -43.0(15) . . . . no
C11 Si3 C15 C17 81.3(14) . . . . no
C11 Si3 C15 C18 -159.2(12) . . . . no
Si1 N1 C19 C20 -179.7(8) . . . . no
C23 N1 C19 C20 1.7(13) . . . . no
Si1 N1 C23 C22 -178.5(6) . . . . no
C19 N1 C23 C22 0.0(12) . . . . no
C24 N2 C21 C20 -2.4(13) . . . . no
C24 N2 C21 C22 176.3(8) . . . . no
C25 N2 C21 C20 -179.1(9) . . . . no
C25 N2 C21 C22 -0.3(13) . . . . no
N1 C19 C20 C21 -2.6(15) . . . . no
C19 C20 C21 N2 -179.5(9) . . . . no
C19 C20 C21 C22 1.8(14) . . . . no
N2 C21 C22 C23 -179.0(8) . . . . no
C20 C21 C22 C23 -0.2(13) . . . . no
C21 C22 C23 N1 -0.7(13) . . . . no

# Loop Mechanism for Extra Tables(s)

#loop_
#_publ_manuscript_incl_extra_item
#'_geom_extra_tableA_col_1'
#'_geom_extra_tableA_col_2'
#'_geom_extra_tableA_col_3'
#'_geom_extra_table_head_A'
#'_geom_table_footnote_A'
#'_geom_extra_tableB_col_1'
#'_geom_extra_tableB_col_2'
#'_geom_extra_tableB_col_3'
#'_geom_extra_table_head_B'
#'_geom_table_footnote_B'


#
#loop_
#_geom_extra_tableA_col_1
#_geom_extra_tableA_col_2
#_geom_extra_tableA_col_3
# ? ? ?


#
#loop_
#_geom_extra_tableB_col_1
#_geom_extra_tableB_col_2
#_geom_extra_tableB_col_3
# ? ? ?


#
#_geom_table_footnote_A
#;
# ?
#;


#
#_geom_table_footnote_B
#;
# ?
#;


#
#_geom_table_footnote_A
#;
# ?
#;


#
#_geom_table_footnote_B
#;
# ?
#;

_shelx_res_file                  
;
TITL HolRi31_0m_a.res in C2/c
    HolRi31_0m.res
    created by SHELXL-2017/1 at 12:51:15 on 26-Aug-2019
CELL 0.71073 28.1282 15.3118 14.6773 90.000 110.180 90.000
ZERR 8.00 0.0035 0.0020 0.0019 0.000 0.004 0.000
LATT 7
SYMM -x, y, -z+1/2
SFAC C H N SI
UNIT 200 416 16 24
LIST 4
TEMP -173.170
SIZE 0.209 0.235 0.373
ACTA
L.S. 4
FMAP 2
PLAN -5 0 0.00
HTAB
BOND $H
CONF
WGHT    0.000000  108.124496
EXTI    0.005577
FVAR       0.33909   0.55303
SI1   4    0.334452    0.709346    0.459498    11.00000    0.01973    0.04368 =
         0.01391    0.00068    0.00362    0.00002
SI2   4    0.376433    0.823810    0.406357    11.00000    0.02398    0.04969 =
         0.04544    0.01337    0.01386    0.00376
SI3   4    0.358598    0.560133    0.464470    11.00000    0.03007    0.04586 =
         0.02279   -0.00033    0.01116    0.00378
N1    3    0.274778    0.705898    0.343344    11.00000    0.02162    0.07700 =
         0.01972   -0.00747    0.00642    0.00188
N2    3    0.139207    0.710369    0.105300    11.00000    0.02785    0.07364 =
         0.02357    0.00325   -0.00514   -0.00196
C1    1    0.320676    0.889747    0.325068    11.00000    0.03236    0.08622 =
         0.13191    0.07145    0.03494    0.01759
AFIX 137
H1A   2    0.332014    0.948877    0.317167    11.00000   -1.50000
H1B   2    0.294378    0.892893    0.354690    11.00000   -1.50000
H1C   2    0.306882    0.861473    0.261428    11.00000   -1.50000
AFIX   0
C2    1    0.419705    0.809780    0.329073    11.00000    0.02840    0.06907 =
         0.03264    0.02082    0.00960   -0.00147
C3    1    0.474666    0.787222    0.388010    11.00000    0.03692    0.05799 =
         0.03873    0.00358    0.01917   -0.00043
AFIX 137
H3A   2    0.475603    0.734643    0.426664    11.00000   -1.50000
H3B   2    0.490228    0.835957    0.431309    11.00000   -1.50000
H3C   2    0.493416    0.776598    0.343857    11.00000   -1.50000
AFIX   0
C4    1    0.420389    0.890508    0.267984    11.00000    0.04716    0.08510 =
         0.07519    0.04485    0.02783    0.00503
AFIX 137
H4A   2    0.430796    0.941601    0.310455    11.00000   -1.50000
H4B   2    0.386431    0.900315    0.220587    11.00000   -1.50000
H4C   2    0.444378    0.881282    0.233808    11.00000   -1.50000
AFIX   0
C5    1    0.398133    0.735222    0.256415    11.00000    0.05004    0.11353 =
         0.02709   -0.00321    0.01680   -0.02349
AFIX 137
H5A   2    0.399217    0.680583    0.291848    11.00000   -1.50000
H5B   2    0.418431    0.728996    0.214311    11.00000   -1.50000
H5C   2    0.362994    0.748549    0.216758    11.00000   -1.50000
AFIX   0
C6    1    0.407215    0.893963    0.518781    11.00000    0.04092    0.05494 =
         0.08293   -0.02707    0.03640   -0.01480
C7    1    0.365466    0.929049    0.555674    11.00000    0.07145    0.06929 =
         0.12484   -0.04654    0.06905   -0.02361
AFIX 137
H7A   2    0.381132    0.962714    0.615333    11.00000   -1.50000
H7B   2    0.346528    0.879898    0.569008    11.00000   -1.50000
H7C   2    0.342327    0.966732    0.506020    11.00000   -1.50000
AFIX   0
C8    1    0.433771    0.975899    0.496126    11.00000    0.06932    0.05314 =
         0.16264   -0.04473    0.07968   -0.02872
AFIX 137
H8A   2    0.449033    1.009912    0.555667    11.00000   -1.50000
H8B   2    0.408800    1.011916    0.447541    11.00000   -1.50000
H8C   2    0.460229    0.957551    0.470878    11.00000   -1.50000
AFIX   0
C9    1    0.445460    0.845272    0.601009    11.00000    0.05839    0.12751 =
         0.05159   -0.05885    0.02599   -0.03758
AFIX 137
H9A   2    0.428514    0.797796    0.622607    11.00000   -1.50000
H9B   2    0.460952    0.885446    0.655127    11.00000   -1.50000
H9C   2    0.471769    0.820930    0.578733    11.00000   -1.50000
AFIX   0
C10   1    0.369008    0.508301    0.358003    11.00000    0.05643    0.08836 =
         0.03520   -0.00909    0.01765    0.01747
AFIX 137
H10A  2    0.378737    0.447067    0.372869    11.00000   -1.50000
H10B  2    0.396065    0.539291    0.343576    11.00000   -1.50000
H10C  2    0.337696    0.511288    0.301579    11.00000   -1.50000
AFIX   0
C11   1    0.421909    0.547204    0.571088    11.00000    0.02514    0.06020 =
         0.02997    0.01324    0.01083    0.01006
C12   1    0.460499    0.601559    0.545792    11.00000    0.03184    0.08957 =
         0.04639    0.02777    0.01424    0.01168
AFIX 137
H12A  2    0.493687    0.595349    0.596929    11.00000   -1.50000
H12B  2    0.450212    0.663044    0.540162    11.00000   -1.50000
H12C  2    0.462608    0.581508    0.483891    11.00000   -1.50000
AFIX   0
C13   1    0.441376    0.454313    0.586180    11.00000    0.05948    0.08392 =
         0.07389    0.03871    0.02647    0.03450
AFIX 137
H13A  2    0.475214    0.453309    0.635976    11.00000   -1.50000
H13B  2    0.443166    0.431370    0.525114    11.00000   -1.50000
H13C  2    0.418358    0.418079    0.607226    11.00000   -1.50000
AFIX   0
C14   1    0.418355    0.582352    0.666980    11.00000    0.03348    0.10075 =
         0.02688    0.01415    0.01046    0.01309
AFIX 137
H14A  2    0.452362    0.585477    0.716027    11.00000   -1.50000
H14B  2    0.397226    0.543130    0.689611    11.00000   -1.50000
H14C  2    0.403218    0.640787    0.656249    11.00000   -1.50000
AFIX   0
PART 1 21.000
C15   1    0.304845    0.493126    0.493099    21.00000    0.02813    0.04204 =
         0.02928    0.00829    0.00724    0.00782
C16   1    0.323643    0.403470    0.536239    21.00000    0.04519    0.05280 =
         0.06041    0.02051    0.03257    0.01546
AFIX 137
H16A  2    0.294589    0.366406    0.532251    21.00000   -1.50000
H16B  2    0.345292    0.410152    0.604339    21.00000   -1.50000
H16C  2    0.343108    0.376341    0.499798    21.00000   -1.50000
AFIX   0
C17   1    0.282388    0.541201    0.559228    21.00000    0.02550    0.05165 =
         0.03195   -0.00551    0.01769    0.00731
AFIX 137
H17A  2    0.309725    0.566810    0.613721    21.00000   -1.50000
H17B  2    0.263041    0.500155    0.584033    21.00000   -1.50000
H17C  2    0.259906    0.587662    0.522607    21.00000   -1.50000
AFIX   0
C18   1    0.261082    0.475258    0.395118    21.00000    0.04836    0.06106 =
         0.03802    0.00332    0.00933   -0.00717
AFIX 137
H18A  2    0.249618    0.530637    0.361171    21.00000   -1.50000
H18B  2    0.232796    0.447047    0.408088    21.00000   -1.50000
H18C  2    0.273360    0.436874    0.354584    21.00000   -1.50000
AFIX   0
PART 2 -21.000
SAME C15 > C18
C15B  1    0.302992    0.491599    0.471849   -21.00000    0.04654    0.05566 =
         0.03113   -0.00362    0.02065    0.00167
C16B  1    0.307985    0.395785    0.447993   -21.00000    0.06318    0.04801 =
         0.08597   -0.02148    0.01085    0.00267
AFIX 137
H16D  2    0.277041    0.364388    0.444480   -21.00000   -1.50000
H16E  2    0.337022    0.369863    0.498791   -21.00000   -1.50000
H16F  2    0.313097    0.391572    0.385385   -21.00000   -1.50000
AFIX   0
C17B  1    0.300066    0.499562    0.572886   -21.00000    0.05907    0.06602 =
         0.06935   -0.02505    0.04665   -0.03128
AFIX 137
H17D  2    0.328107    0.467080    0.619095   -21.00000   -1.50000
H17E  2    0.267790    0.475521    0.572961   -21.00000   -1.50000
H17F  2    0.302411    0.561225    0.591821   -21.00000   -1.50000
AFIX   0
C18B  1    0.251921    0.525078    0.397363   -21.00000    0.03542    0.08355 =
         0.05206    0.00103    0.01209   -0.01791
AFIX 137
H18D  2    0.244139    0.582842    0.417336   -21.00000   -1.50000
H18E  2    0.224710    0.484249    0.395120   -21.00000   -1.50000
H18F  2    0.254861    0.529157    0.332882   -21.00000   -1.50000
AFIX   0
PART 0
 
C19   1    0.230869    0.735828    0.351252    11.00000    0.02499    0.09590 =
         0.02417   -0.01149    0.01151    0.00550
AFIX  43
H19   2    0.231597    0.757068    0.412534    11.00000   -1.20000
AFIX   0
C20   1    0.185658    0.737030    0.275715    11.00000    0.02154    0.10542 =
         0.02508   -0.00872    0.00527    0.00440
AFIX  43
H20   2    0.155853    0.756455    0.286084    11.00000   -1.20000
AFIX   0
C21   1    0.183259    0.709665    0.183140    11.00000    0.03055    0.07385 =
         0.01965    0.00567    0.00399   -0.00088
C22   1    0.229012    0.679584    0.174839    11.00000    0.03184    0.07441 =
         0.02074   -0.00388    0.00682   -0.00255
AFIX  43
H22   2    0.229591    0.660090    0.113783    11.00000   -1.20000
AFIX   0
C23   1    0.272511    0.678324    0.254124    11.00000    0.02832    0.06728 =
         0.01937   -0.00778    0.00866   -0.00028
AFIX  43
H23   2    0.302617    0.657098    0.246342    11.00000   -1.20000
AFIX   0
C24   1    0.092327    0.736922    0.117759    11.00000    0.02752    0.07586 =
         0.03983    0.00954   -0.00359   -0.00004
AFIX 137
H24A  2    0.097202    0.793463    0.151015    11.00000   -1.50000
H24B  2    0.082487    0.693147    0.156633    11.00000   -1.50000
H24C  2    0.065620    0.742095    0.054047    11.00000   -1.50000
AFIX   0
C25   1    0.138022    0.680222    0.010189    11.00000    0.04550    0.05481 =
         0.02610    0.00252   -0.00940   -0.00695
AFIX 137
H25A  2    0.148037    0.618637    0.014358    11.00000   -1.50000
H25B  2    0.161579    0.715122   -0.010800    11.00000   -1.50000
H25C  2    0.103653    0.686667   -0.036843    11.00000   -1.50000
AFIX   0
HKLF 4 1 1 0 0 0 1 0 0 0 1
 
 
 
 
REM  HolRi31_0m_a.res in C2/c
REM R1 =  0.1217 for    4238 Fo > 4sig(Fo)  and  0.1445 for all    5424 data
REM    328 parameters refined using      6 restraints
 
END
 
WGHT      0.0000    108.0745
 
REM No hydrogen bonds found for HTAB generation
 
REM Highest difference peak  0.560,  deepest hole -0.742,  1-sigma level  0.104
Q1    1   0.3330  0.6140  0.4977  11.00000  0.05    0.56
Q2    1   0.3373  0.6192  0.4162  11.00000  0.05    0.47
Q3    1   0.3618  0.6581  0.4158  11.00000  0.05    0.43
Q4    1   0.3706  0.7385  0.4415  11.00000  0.05    0.41
Q5    1   0.4004  0.8243  0.3735  11.00000  0.05    0.39
;
_shelx_res_checksum              91275
_exptl_crystal_recrystallization_method 
'Re-crystallisation from solvent: toluene'
_chemical_properties_physical    Air-sensitive,Moisture-sensitive
####################################################################### 
# 
# This file contains crystal structure data downloaded from the 
# Cambridge Structural Database (CSD) hosted by the Cambridge 
# Crystallographic Data Centre (CCDC).
# 
# Full information about CCDC data access policies and citation 
# guidelines are available at http://www.ccdc.cam.ac.uk/access/V1 
# 
# Audit and citation data items may have been added by the CCDC. 
# Please retain this information to preserve the provenance of 
# this file and to allow appropriate attribution of the data. 
# 
#######################################################################

data_Compound_2
_database_code_depnum_ccdc_archive 'CCDC 1967943'
loop_
_audit_author_name
_audit_author_address
'Philipp Frisch'
;TUM
Germany
;
_audit_update_record             
;
2019-11-25 deposited with the CCDC.	2020-01-06 downloaded from the CCDC.
;

#===============================================================================

# 5. CHEMICAL DATA

_chemical_name_systematic        
;
;
_chemical_name_common            ?
_chemical_melting_point          ?
_chemical_formula_moiety         'C24 H54 K Si3, 2(C7 H8)'
# Ex: 'C12 H16 N2 O6, H2 O' and '(Cd 2+)3, (C6 N6 Cr 3-)2, 2(H2 O)'
_chemical_formula_structural     ?
_chemical_formula_sum            'C38 H70 K Si3'
_chemical_formula_iupac          ?
_chemical_formula_weight         650.31
_chemical_compound_source        'see text'

loop_
_atom_type_symbol
_atom_type_description
_atom_type_scat_dispersion_real
_atom_type_scat_dispersion_imag
_atom_type_scat_source
C C 0.0033 0.0016 ' International Tables Vol C Tables 4.2.6.8 and 6.1.1.4'
H H 0.0000 0.0000 ' International Tables Vol C Tables 4.2.6.8 and 6.1.1.4'
K K 0.2009 0.2494 ' International Tables Vol C Tables 4.2.6.8 and 6.1.1.4'
Si Si 0.0817 0.0704 ' International Tables Vol C Tables 4.2.6.8 and 6.1.1.4'

#===============================================================================

# 6. CRYSTAL DATA

_symmetry_cell_setting           monoclinic
_symmetry_space_group_name_Hall  '-C 2yc'
_symmetry_space_group_name_H-M   'C 2/c'
_symmetry_Int_Tables_number      15

loop_
_space_group_symop_id
_space_group_symop_operation_xyz
1 x,y,z
2 -x,y,1/2-z
3 -x,-y,-z
4 x,-y,1/2+z
5 1/2+x,1/2+y,z
6 1/2-x,1/2+y,1/2-z
7 1/2-x,1/2-y,-z
8 1/2+x,1/2-y,1/2+z

_cell_length_a                   20.678(7)
_cell_length_b                   12.877(5)
_cell_length_c                   17.566(10)
_cell_angle_alpha                90
_cell_angle_beta                 120.067(10)
_cell_angle_gamma                90
_cell_volume                     4048(3)
_cell_formula_units_Z            4
_cell_measurement_temperature    100
_cell_measurement_reflns_used    7570
_cell_measurement_theta_min      2.4999
_cell_measurement_theta_max      26.9395
_cell_special_details            
;
;

_exptl_crystal_description       fragment
_exptl_crystal_colour            'clear yellow'

_exptl_crystal_size_max          0.302
_exptl_crystal_size_mid          0.299
_exptl_crystal_size_min          0.176
_exptl_crystal_size_rad          ?
_exptl_crystal_density_meas      ?
_exptl_crystal_density_diffrn    1.067
_exptl_crystal_density_method    'Not Measured'
_exptl_crystal_F_000             1436
_exptl_absorpt_coefficient_mu    0.243
_exptl_crystal_density_meas_temp ?

# Permitted for _exptl_absorpt_correction_type :
# analytical     'analytical from crystal shape'
#                Example: de Meulenaer&Tompa: ABST
# cylinder       'cylindrical'
# gaussian       'Gaussian from crystal shape'
#                Example: PLATON/ABSG
# integration    'integration from crystal shape'
# multi-scan     'symmetry-related measurements'
#                Example: SADABS, MULABS
# none           'no absorption corr. applied'
# numerical      'numerical from crystal shape'
# psi-scan       'psi-scan corrections'
#                Example: PLATON/ABSP
# refdelf        'refined from delta-F'
#                Example: SHELXA,
# sphere         'spherical'
#                Example: PLATON/ABSS
_exptl_absorpt_correction_type   multi-scan
_exptl_absorpt_process_details   'SADABS 2016/2, Bruker, 2016'
_exptl_absorpt_correction_T_min  0.5987
_exptl_absorpt_correction_T_max  0.6722

#===============================================================================

# 7. EXPERIMENTAL DATA

_exptl_special_details           
;
Diffractometer operator             P. Frisch
scanspeed                           5 s per frame
dx                                  40 mm
2560 frames measured in 12 data sets
phi-scans with delta_phi         = 0.5
omega-scans with delta_omega     = 0.5
;
_diffrn_ambient_temperature      100
_diffrn_radiation_wavelength     0.71073
_diffrn_radiation_probe          x-ray
_diffrn_radiation_type           MoK\a
_diffrn_radiation_source         'TXS rotating anode'
_diffrn_radiation_monochromator  'Helios optic'


_diffrn_measurement_device       ' \k-geometry diffractometer '
_diffrn_measurement_device_type  ' Bruker Photon CMOS '
_diffrn_measurement_method       ' phi- and omega-rotation '
_diffrn_detector                 ' CMOS plate '
_diffrn_detector_area_resol_mean 16

# number of measured reflections (redundant set)
_diffrn_reflns_number            68970
_diffrn_reflns_av_R_equivalents  0.0742
_diffrn_reflns_av_unetI/netI     0.0241
_diffrn_reflns_limit_h_min       -25
_diffrn_reflns_limit_h_max       25
_diffrn_reflns_limit_k_min       -15
_diffrn_reflns_limit_k_max       15
_diffrn_reflns_limit_l_min       -21
_diffrn_reflns_limit_l_max       20
_diffrn_reflns_theta_min         2.28
_diffrn_reflns_theta_max         25.68
_diffrn_reflns_theta_full        25.24
_diffrn_measured_fraction_theta_max 0.986
_diffrn_measured_fraction_theta_full 0.986
_diffrn_reflns_reduction_process 
;
;

# number of unique reflections
_reflns_number_total             3797
# number of observed reflections (> n sig(I))
_reflns_number_gt                3472
_reflns_threshold_expression     I>2\s(I)

_computing_data_collection       'APEX III Control Software (Bruker, 2016)'
_computing_cell_refinement       'SAINT (Bruker, 2017)'
_computing_data_reduction        'SAINT (Bruker, 2017)'
_computing_structure_solution    'SHELXT (Sheldrick, 2015)'
_computing_structure_refinement  
'SHELXL2014 (Sheldrick, 2014), SHELXLE (Huebschle, 2011)'
_computing_molecular_graphics    'PLATON (Spek, 2011)'
_computing_publication_material  'PLATON (Spek, 2011), enCIFer (Allen, 2014)'
#===============================================================================

# 8. REFINEMENT DATA

_refine_special_details          
;
 Refinement on F^2^ for ALL reflections except those
 flagged by the user for potential systematic errors.
 Weighted R-factors wR and all goodnesses of fit S
 are based on F^2^, conventional R-factors R are based
 on F, with F set to zero for negative F^2^. The
 observed criterion of F^2^ > 2sigma(F^2^) is used only
 for calculating -R-factor-obs etc. and is not
 relevant to the choice of reflections for refinement.
 R-factors based on F^2^ are statistically about twice
 as large as those based on F, and R-factors based on
 ALL data will be even larger.
;
_refine_ls_structure_factor_coef Fsqd
_refine_ls_matrix_type           full
_refine_ls_weighting_scheme      calc
_refine_ls_weighting_details     
'W=1/[\S^2^(FO^2^)+(0.0477P)^2^+2.4242P] WHERE P=(FO^2^+2FC^2^)/3'
_atom_sites_solution_primary     ?
_atom_sites_solution_secondary   ?
_atom_sites_solution_hydrogens   geom


# Permitted for _refine_ls_hydrogen_treatment :
# refall            - refined all H-atom parameters
# refxyz            - refined H-atom coordinates only
# refU              - refined H-atom U only
# noref             - no refinement of H-atom parameters
# constr            - H-atom parameters constrained
# hetero            - H-atom parameters constrained for H on C,
#                     all H-atom parameters refined for H on
#                     heteroatoms
# heteroxyz         - H-atom parameters constrained for H on C,
#                     refined H-atom coordinates only for H
#                     on heteroatoms
# heteroU           - H-atom parameters constrained for H on C,
#                     refined H-atom U's only for H on
#                     heteroatoms
# heteronoref       - H-atom parameters constrained for H on C,
#                     no refinement of H-atom parameters for
#                     H on heteroatoms
# hetero-mixed      - H-atom parameters constrained for H on C
#                     and some heteroatoms, all H-atom
#                     parameters refined for H on remaining
#                     heteroatoms.
# heteroxyz-mixed   - H-atom parameters constrained for H on C
#                     and some heteroatoms, refined H-atom
#                     coordinates only for H on remaining
#                     heteroatoms.
# heteroU-mixed     - H-atom parameters constrained for H on C
#                     and some heteroatoms, refined H-atom
#                     U's only for H on remaining heteroatoms
# heteronoref-mixed - H-atom parameters constrained for H on C
#                     and some heteroatoms, no refinement of
#                     H-atom parameters for H on remaining
#                     heteroatoms
# mixed   - some constrained, some independent
# undef   - H-atom parameters not defined
_refine_ls_hydrogen_treatment    constr

_refine_ls_extinction_method     'shelxl-2016/6 (sheldrick 2016)'
_refine_ls_extinction_coef       0.0046(4)
_refine_ls_extinction_expression FC^*^=KFC[1+0.001XFC^2^\L^3^/SIN(2\Q)]^-1/4^
_refine_ls_abs_structure_details ?
_refine_ls_abs_structure_Flack   .
_refine_ls_number_reflns         3797
_refine_ls_number_parameters     202
_refine_ls_number_restraints     0
_refine_ls_number_constraints    ?
_refine_ls_R_factor_all          0.0341
_refine_ls_R_factor_gt           0.0305
_refine_ls_wR_factor_ref         0.0886
_refine_ls_wR_factor_gt          0.0855
_refine_ls_goodness_of_fit_ref   1.040
_refine_ls_restrained_S_all      1.040
_refine_ls_shift/su_max          0.001
_refine_ls_shift/su_mean         0.000
_refine_diff_density_max         0.263
_refine_diff_density_min         -0.218
_refine_diff_density_rms         0.040

#===============================================================================

# 9. ATOMIC COORDINATES AND DISPLACEMENT PARAMETERS

loop_
_atom_site_label
_atom_site_type_symbol
_atom_site_thermal_displace_type
_atom_site_fract_x
_atom_site_fract_y
_atom_site_fract_z
_atom_site_occupancy
_atom_site_U_iso_or_equiv
_atom_site_calc_flag
_atom_site_refinement_flags
_atom_site_disorder_assembly
_atom_site_disorder_group
K1 K Uani 0.50000 0.15373(3) 0.25000 1.000 0.0429(2) d STP . .
Si1 Si Uani 0.50000 0.41117(4) 0.25000 1.000 0.0297(1) d STP . .
Si2 Si Uani 0.38018(2) 0.48945(2) 0.15998(2) 1.000 0.0219(1) d . . .
C1 C Uani 0.31126(7) 0.39585(10) 0.17461(9) 1.000 0.0288(4) d . . .
C2 C Uani 0.33521(8) 0.28091(10) 0.18393(11) 1.000 0.0385(4) d . . .
C3 C Uani 0.31143(9) 0.42175(12) 0.26016(10) 1.000 0.0404(5) d . . .
C4 C Uani 0.22982(8) 0.40094(12) 0.09914(10) 1.000 0.0398(4) d . . .
C5 C Uani 0.35938(7) 0.63230(10) 0.18215(9) 1.000 0.0317(4) d . . .
C6 C Uani 0.39474(9) 0.65077(12) 0.28170(11) 1.000 0.0421(5) d . . .
C7 C Uani 0.27617(8) 0.66193(12) 0.13850(12) 1.000 0.0451(5) d . . .
C8 C Uani 0.39552(9) 0.71138(11) 0.14900(12) 1.000 0.0434(5) d . . .
C9 C Uani 0.35950(8) 0.47759(11) 0.03814(9) 1.000 0.0330(4) d . . .
C10 C Uani 0.28834(9) 0.53332(15) -0.03134(10) 1.000 0.0499(5) d . . .
C11 C Uani 0.42600(9) 0.52133(14) 0.03210(11) 1.000 0.0443(5) d . . .
C12 C Uani 0.35284(9) 0.36282(13) 0.01060(10) 1.000 0.0450(5) d . . .
C13 C Uani 0.46305(9) 0.12587(11) 0.41094(10) 1.000 0.0371(4) d . . .
C14 C Uani 0.53406(9) 0.08518(12) 0.44402(10) 1.000 0.0437(5) d . . .
C15 C Uani 0.54557(9) -0.00661(13) 0.41140(12) 1.000 0.0469(5) d . . .
C16 C Uani 0.48621(10) -0.05905(12) 0.34488(11) 1.000 0.0456(5) d . . .
C17 C Uani 0.41519(9) -0.01984(12) 0.31074(11) 1.000 0.0446(5) d . . .
C18 C Uani 0.40388(8) 0.07201(12) 0.34335(11) 1.000 0.0406(5) d . . .
C19 C Uani 0.45061(12) 0.22505(13) 0.44714(13) 1.000 0.0580(7) d . . .
H2A H Uiso 0.38362 0.27198 0.23773 1.000 0.0580 c RU . .
H2B H Uiso 0.33949 0.26035 0.13292 1.000 0.0580 c RU . .
H2C H Uiso 0.29772 0.23741 0.18707 1.000 0.0580 c RU . .
H3A H Uiso 0.36303 0.42376 0.30921 1.000 0.0610 c RU . .
H3B H Uiso 0.28348 0.36841 0.27147 1.000 0.0610 c RU . .
H3C H Uiso 0.28789 0.48957 0.25433 1.000 0.0610 c RU . .
H4A H Uiso 0.19861 0.35680 0.11320 1.000 0.0600 c RU . .
H4B H Uiso 0.22690 0.37647 0.04468 1.000 0.0600 c RU . .
H4C H Uiso 0.21200 0.47280 0.09141 1.000 0.0600 c RU . .
H6A H Uiso 0.36826 0.60938 0.30435 1.000 0.0630 c RU . .
H6B H Uiso 0.39103 0.72456 0.29263 1.000 0.0630 c RU . .
H6C H Uiso 0.44743 0.63014 0.31151 1.000 0.0630 c RU . .
H7A H Uiso 0.25216 0.62046 0.16422 1.000 0.0680 c RU . .
H7B H Uiso 0.25171 0.64833 0.07517 1.000 0.0680 c RU . .
H7C H Uiso 0.27170 0.73584 0.14836 1.000 0.0680 c RU . .
H8A H Uiso 0.39075 0.78136 0.16757 1.000 0.0650 c RU . .
H8B H Uiso 0.37029 0.70860 0.08464 1.000 0.0650 c RU . .
H8C H Uiso 0.44853 0.69452 0.17368 1.000 0.0650 c RU . .
H10A H Uiso 0.24519 0.50782 -0.02796 1.000 0.0750 c RU . .
H10B H Uiso 0.28082 0.51935 -0.09007 1.000 0.0750 c RU . .
H10C H Uiso 0.29369 0.60828 -0.02020 1.000 0.0750 c RU . .
H11A H Uiso 0.43077 0.59591 0.04493 1.000 0.0660 c RU . .
H11B H Uiso 0.41767 0.51010 -0.02734 1.000 0.0660 c RU . .
H11C H Uiso 0.47194 0.48586 0.07487 1.000 0.0660 c RU . .
H12A H Uiso 0.39674 0.32456 0.05455 1.000 0.0670 c RU . .
H12B H Uiso 0.34991 0.35799 -0.04672 1.000 0.0670 c RU . .
H12C H Uiso 0.30762 0.33283 0.00646 1.000 0.0670 c RU . .
H14 H Uiso 0.57681 0.11788 0.49698 1.000 0.0530 c RU . .
H15 H Uiso 0.59629 -0.03920 0.44120 1.000 0.0560 c RU . .
H16 H Uiso 0.49409 -0.12854 0.32540 1.000 0.0550 c RU . .
H17 H Uiso 0.37145 -0.05990 0.26513 1.000 0.0540 c RU . .
H18 H Uiso 0.35172 0.09775 0.32047 1.000 0.0490 c RU . .
H19A H Uiso 0.48397 0.22690 0.51104 1.000 0.0870 c RU . .
H19B H Uiso 0.39858 0.22828 0.43366 1.000 0.0870 c RU . .
H19C H Uiso 0.46119 0.28453 0.42030 1.000 0.0870 c RU . .

loop_
_atom_site_aniso_label
_atom_site_aniso_U_11
_atom_site_aniso_U_22
_atom_site_aniso_U_33
_atom_site_aniso_U_23
_atom_site_aniso_U_13
_atom_site_aniso_U_12
K1 0.0619(3) 0.0258(2) 0.0605(3) 0.0000 0.0453(3) 0.0000
Si1 0.0203(2) 0.0207(2) 0.0396(3) 0.0000 0.0087(2) 0.0000
Si2 0.0203(2) 0.0212(2) 0.0240(2) 0.0020(1) 0.0111(1) 0.0010(1)
C1 0.0228(6) 0.0292(6) 0.0322(7) 0.0033(5) 0.0122(5) -0.0022(5)
C2 0.0321(7) 0.0287(7) 0.0488(8) 0.0057(6) 0.0159(6) -0.0050(5)
C3 0.0403(8) 0.0467(8) 0.0425(8) 0.0061(6) 0.0270(7) -0.0035(6)
C4 0.0243(7) 0.0420(8) 0.0457(8) 0.0019(6) 0.0121(6) -0.0039(6)
C5 0.0290(7) 0.0244(6) 0.0451(8) 0.0017(5) 0.0211(6) 0.0033(5)
C6 0.0457(8) 0.0349(8) 0.0517(9) -0.0127(6) 0.0290(7) -0.0040(6)
C7 0.0357(8) 0.0351(8) 0.0674(11) 0.0059(7) 0.0281(8) 0.0109(6)
C8 0.0452(8) 0.0254(7) 0.0652(10) 0.0058(6) 0.0319(8) 0.0003(6)
C9 0.0332(7) 0.0404(7) 0.0260(6) 0.0044(5) 0.0153(6) 0.0029(6)
C10 0.0456(9) 0.0680(11) 0.0295(8) 0.0139(7) 0.0138(7) 0.0104(8)
C11 0.0486(9) 0.0559(9) 0.0401(8) 0.0069(7) 0.0310(7) 0.0014(7)
C12 0.0508(9) 0.0503(9) 0.0335(8) -0.0107(7) 0.0209(7) -0.0024(7)
C13 0.0496(8) 0.0305(7) 0.0409(8) 0.0064(6) 0.0299(7) 0.0042(6)
C14 0.0415(8) 0.0430(8) 0.0388(8) 0.0013(6) 0.0142(7) -0.0009(6)
C15 0.0405(8) 0.0431(9) 0.0561(10) 0.0096(7) 0.0235(8) 0.0123(7)
C16 0.0592(10) 0.0298(7) 0.0572(10) 0.0020(7) 0.0362(9) 0.0041(7)
C17 0.0437(8) 0.0391(8) 0.0507(9) -0.0030(7) 0.0234(7) -0.0105(7)
C18 0.0343(7) 0.0419(8) 0.0525(9) 0.0098(7) 0.0269(7) 0.0031(6)
C19 0.0864(14) 0.0412(9) 0.0610(11) 0.0003(8) 0.0478(11) 0.0101(9)

#===============================================================================

# 10. MOLECULAR GEOMETRY

_geom_special_details            
;
 Bond distances, angles etc. have been calculated using the
 rounded fractional coordinates. All su's are estimated
 from the variances of the (full) variance-covariance matrix.
 The cell esds are taken into account in the estimation of
 distances, angles and torsion angles
;

loop_
_geom_bond_atom_site_label_1
_geom_bond_atom_site_label_2
_geom_bond_distance
_geom_bond_site_symmetry_1
_geom_bond_site_symmetry_2
_geom_bond_publ_flag
K1 Si1 3.315(2) . . yes
Si1 Si2 2.3936(14) . . yes
Si1 Si2 2.3936(14) . 2_655 yes
Si2 C1 1.9791(19) . . yes
Si2 C5 1.9718(18) . . yes
Si2 C9 1.9672(18) . . yes
C1 C2 1.543(2) . . no
C1 C3 1.538(2) . . no
C1 C4 1.536(2) . . no
C5 C6 1.539(2) . . no
C5 C7 1.540(3) . . no
C5 C8 1.540(3) . . no
C9 C10 1.540(3) . . no
C9 C11 1.538(3) . . no
C9 C12 1.540(2) . . no
C2 H2A 0.9800 . . no
C2 H2B 0.9800 . . no
C2 H2C 0.9800 . . no
C3 H3A 0.9800 . . no
C3 H3B 0.9800 . . no
C3 H3C 0.9800 . . no
C4 H4A 0.9800 . . no
C4 H4B 0.9800 . . no
C4 H4C 0.9800 . . no
C6 H6A 0.9800 . . no
C6 H6B 0.9800 . . no
C6 H6C 0.9800 . . no
C7 H7A 0.9800 . . no
C7 H7B 0.9800 . . no
C7 H7C 0.9800 . . no
C8 H8A 0.9800 . . no
C8 H8B 0.9800 . . no
C8 H8C 0.9800 . . no
C10 H10A 0.9800 . . no
C10 H10B 0.9800 . . no
C10 H10C 0.9800 . . no
C11 H11A 0.9800 . . no
C11 H11B 0.9800 . . no
C11 H11C 0.9800 . . no
C12 H12A 0.9800 . . no
C12 H12B 0.9800 . . no
C12 H12C 0.9800 . . no
C13 C14 1.383(3) . . no
C13 C18 1.390(2) . . no
C13 C19 1.505(3) . . no
C14 C15 1.385(3) . . no
C15 C16 1.375(3) . . no
C16 C17 1.374(3) . . no
C17 C18 1.384(2) . . no
C14 H14 1.0000 . . no
C15 H15 1.0000 . . no
C16 H16 1.0000 . . no
C17 H17 1.0000 . . no
C18 H18 1.0000 . . no
C19 H19A 0.9800 . . no
C19 H19B 0.9800 . . no
C19 H19C 0.9800 . . no

loop_
_geom_angle_atom_site_label_1
_geom_angle_atom_site_label_2
_geom_angle_atom_site_label_3
_geom_angle
_geom_angle_site_symmetry_1
_geom_angle_site_symmetry_2
_geom_angle_site_symmetry_3
_geom_angle_publ_flag
K1 Si1 Si2 114.91(2) . . . yes
K1 Si1 Si2 114.91(2) . . 2_655 yes
Si2 Si1 Si2 130.19(3) . . 2_655 yes
Si1 Si2 C1 103.42(5) . . . yes
Si1 Si2 C5 121.22(5) . . . yes
Si1 Si2 C9 105.96(5) . . . yes
C1 Si2 C5 107.46(7) . . . yes
C1 Si2 C9 108.41(6) . . . yes
C5 Si2 C9 109.71(6) . . . yes
Si2 C1 C2 112.59(11) . . . yes
Si2 C1 C3 110.22(10) . . . yes
Si2 C1 C4 114.28(10) . . . yes
C2 C1 C3 105.12(12) . . . no
C2 C1 C4 106.69(12) . . . no
C3 C1 C4 107.39(14) . . . no
Si2 C5 C6 110.01(10) . . . yes
Si2 C5 C7 115.63(10) . . . yes
Si2 C5 C8 110.31(11) . . . yes
C6 C5 C7 107.68(14) . . . no
C6 C5 C8 106.45(13) . . . no
C7 C5 C8 106.30(12) . . . no
Si2 C9 C10 115.26(12) . . . yes
Si2 C9 C11 109.40(10) . . . yes
Si2 C9 C12 110.66(10) . . . yes
C10 C9 C11 107.88(13) . . . no
C10 C9 C12 107.39(13) . . . no
C11 C9 C12 105.79(14) . . . no
C1 C2 H2A 109.00 . . . no
C1 C2 H2B 109.00 . . . no
C1 C2 H2C 109.00 . . . no
H2A C2 H2B 109.00 . . . no
H2A C2 H2C 109.00 . . . no
H2B C2 H2C 109.00 . . . no
C1 C3 H3A 109.00 . . . no
C1 C3 H3B 109.00 . . . no
C1 C3 H3C 109.00 . . . no
H3A C3 H3B 109.00 . . . no
H3A C3 H3C 109.00 . . . no
H3B C3 H3C 109.00 . . . no
C1 C4 H4A 109.00 . . . no
C1 C4 H4B 109.00 . . . no
C1 C4 H4C 109.00 . . . no
H4A C4 H4B 109.00 . . . no
H4A C4 H4C 109.00 . . . no
H4B C4 H4C 109.00 . . . no
C5 C6 H6A 109.00 . . . no
C5 C6 H6B 109.00 . . . no
C5 C6 H6C 109.00 . . . no
H6A C6 H6B 109.00 . . . no
H6A C6 H6C 109.00 . . . no
H6B C6 H6C 109.00 . . . no
C5 C7 H7A 109.00 . . . no
C5 C7 H7B 109.00 . . . no
C5 C7 H7C 109.00 . . . no
H7A C7 H7B 109.00 . . . no
H7A C7 H7C 109.00 . . . no
H7B C7 H7C 109.00 . . . no
C5 C8 H8A 109.00 . . . no
C5 C8 H8B 109.00 . . . no
C5 C8 H8C 109.00 . . . no
H8A C8 H8B 109.00 . . . no
H8A C8 H8C 109.00 . . . no
H8B C8 H8C 109.00 . . . no
C9 C10 H10A 109.00 . . . no
C9 C10 H10B 109.00 . . . no
C9 C10 H10C 109.00 . . . no
H10A C10 H10B 109.00 . . . no
H10A C10 H10C 109.00 . . . no
H10B C10 H10C 109.00 . . . no
C9 C11 H11A 109.00 . . . no
C9 C11 H11B 109.00 . . . no
C9 C11 H11C 109.00 . . . no
H11A C11 H11B 109.00 . . . no
H11A C11 H11C 109.00 . . . no
H11B C11 H11C 109.00 . . . no
C9 C12 H12A 109.00 . . . no
C9 C12 H12B 109.00 . . . no
C9 C12 H12C 109.00 . . . no
H12A C12 H12B 109.00 . . . no
H12A C12 H12C 109.00 . . . no
H12B C12 H12C 109.00 . . . no
C14 C13 C18 117.69(15) . . . no
C14 C13 C19 120.94(16) . . . no
C18 C13 C19 121.38(18) . . . no
C13 C14 C15 121.04(16) . . . no
C14 C15 C16 120.35(18) . . . no
C15 C16 C17 119.61(16) . . . no
C16 C17 C18 119.90(16) . . . no
C13 C18 C17 121.39(17) . . . no
C13 C14 H14 119.00 . . . no
C15 C14 H14 119.00 . . . no
C14 C15 H15 120.00 . . . no
C16 C15 H15 120.00 . . . no
C15 C16 H16 120.00 . . . no
C17 C16 H16 120.00 . . . no
C16 C17 H17 120.00 . . . no
C18 C17 H17 120.00 . . . no
C13 C18 H18 119.00 . . . no
C17 C18 H18 119.00 . . . no
C13 C19 H19A 109.00 . . . no
C13 C19 H19B 109.00 . . . no
C13 C19 H19C 109.00 . . . no
H19A C19 H19B 109.00 . . . no
H19A C19 H19C 109.00 . . . no
H19B C19 H19C 109.00 . . . no

loop_
_geom_torsion_atom_site_label_1
_geom_torsion_atom_site_label_2
_geom_torsion_atom_site_label_3
_geom_torsion_atom_site_label_4
_geom_torsion
_geom_torsion_site_symmetry_1
_geom_torsion_site_symmetry_2
_geom_torsion_site_symmetry_3
_geom_torsion_site_symmetry_4
_geom_torsion_publ_flag
K1 Si1 Si2 C1 36.76(4) . . . . no
K1 Si1 Si2 C5 157.12(5) . . . . no
K1 Si1 Si2 C9 -77.19(5) . . . . no
Si2 Si1 Si2 C1 -143.24(4) 2_655 . . . no
Si2 Si1 Si2 C5 -22.89(6) 2_655 . . . no
Si2 Si1 Si2 C9 102.81(5) 2_655 . . . no
Si1 Si2 C1 C2 -35.17(11) . . . . no
Si1 Si2 C1 C3 81.86(10) . . . . no
Si1 Si2 C1 C4 -157.11(10) . . . . no
C5 Si2 C1 C2 -164.49(10) . . . . no
C5 Si2 C1 C3 -47.47(12) . . . . no
C5 Si2 C1 C4 73.57(11) . . . . no
C9 Si2 C1 C2 77.00(11) . . . . no
C9 Si2 C1 C3 -165.98(10) . . . . no
C9 Si2 C1 C4 -44.94(12) . . . . no
Si1 Si2 C5 C6 -40.80(13) . . . . no
Si1 Si2 C5 C7 -163.03(9) . . . . no
Si1 Si2 C5 C8 76.34(11) . . . . no
C1 Si2 C5 C6 77.57(13) . . . . no
C1 Si2 C5 C7 -44.66(12) . . . . no
C1 Si2 C5 C8 -165.29(11) . . . . no
C9 Si2 C5 C6 -164.77(12) . . . . no
C9 Si2 C5 C7 73.01(13) . . . . no
C9 Si2 C5 C8 -47.62(13) . . . . no
Si1 Si2 C9 C10 -173.87(11) . . . . no
Si1 Si2 C9 C11 -52.12(11) . . . . no
Si1 Si2 C9 C12 64.05(13) . . . . no
C1 Si2 C9 C10 75.67(13) . . . . no
C1 Si2 C9 C11 -162.59(10) . . . . no
C1 Si2 C9 C12 -46.41(14) . . . . no
C5 Si2 C9 C10 -41.40(14) . . . . no
C5 Si2 C9 C11 80.34(12) . . . . no
C5 Si2 C9 C12 -163.48(12) . . . . no
C18 C13 C14 C15 -0.6(3) . . . . no
C19 C13 C14 C15 179.37(17) . . . . no
C14 C13 C18 C17 0.8(3) . . . . no
C19 C13 C18 C17 -179.23(17) . . . . no
C13 C14 C15 C16 0.2(3) . . . . no
C14 C15 C16 C17 0.0(3) . . . . no
C15 C16 C17 C18 0.1(3) . . . . no
C16 C17 C18 C13 -0.5(3) . . . . no

# Loop Mechanism for Extra Tables(s)

#loop_
#_publ_manuscript_incl_extra_item
#'_geom_extra_tableA_col_1'
#'_geom_extra_tableA_col_2'
#'_geom_extra_tableA_col_3'
#'_geom_extra_table_head_A'
#'_geom_table_footnote_A'
#'_geom_extra_tableB_col_1'
#'_geom_extra_tableB_col_2'
#'_geom_extra_tableB_col_3'
#'_geom_extra_table_head_B'
#'_geom_table_footnote_B'


#
#loop_
#_geom_extra_tableA_col_1
#_geom_extra_tableA_col_2
#_geom_extra_tableA_col_3
# ? ? ?


#
#loop_
#_geom_extra_tableB_col_1
#_geom_extra_tableB_col_2
#_geom_extra_tableB_col_3
# ? ? ?


#
#_geom_table_footnote_A
#;
# ?
#;


#
#_geom_table_footnote_B
#;
# ?
#;


#
#_geom_table_footnote_A
#;
# ?
#;


#
#_geom_table_footnote_B
#;
# ?
#;

_shelx_res_file                  
;
TITL ReiDo31_0ma_a.res in C2/c
    ReiDo31_0ma.res
    created by SHELXL-2016/6 at 11:05:08 on 26-Aug-2019
CELL 0.71073 20.6784 12.8771 17.5657 90.000 120.067 90.000
ZERR 8.00 0.0071 0.0046 0.0098 0.000 0.010 0.000
LATT 7
SYMM -x, y, -z+1/2
SFAC C H SI K
UNIT 152 280 12 4
LIST 4
TEMP -173.150
L.S. 4
FMAP 2
PLAN -5 0 0.00
BOND $H
CONF
HTAB
ACTA
WGHT    0.047700    2.424200
EXTI    0.004566
FVAR       0.33044
K1    4    0.500000    0.153727    0.250000    10.50000    0.06188    0.02584 =
         0.06053    0.00000    0.04528    0.00000
SI1   3    0.500000    0.411173    0.250000    10.50000    0.02030    0.02071 =
         0.03958    0.00000    0.00873    0.00000
SI2   3    0.380177    0.489446    0.159975    11.00000    0.02032    0.02123 =
         0.02403    0.00203    0.01113    0.00097
C1    1    0.311258    0.395848    0.174612    11.00000    0.02279    0.02924 =
         0.03219    0.00327    0.01216   -0.00216
C2    1    0.335208    0.280910    0.183932    11.00000    0.03214    0.02869 =
         0.04876    0.00575    0.01590   -0.00497
AFIX 137
H2A   2    0.383620    0.271979    0.237725    11.00000   -1.50000
H2B   2    0.339488    0.260347    0.132918    11.00000   -1.50000
H2C   2    0.297724    0.237411    0.187072    11.00000   -1.50000
AFIX   0
C3    1    0.311428    0.421746    0.260160    11.00000    0.04027    0.04666 =
         0.04254    0.00607    0.02698   -0.00351
AFIX 137
H3A   2    0.363030    0.423764    0.309210    11.00000   -1.50000
H3B   2    0.283476    0.368406    0.271470    11.00000   -1.50000
H3C   2    0.287886    0.489575    0.254326    11.00000   -1.50000
AFIX   0
C4    1    0.229816    0.400941    0.099143    11.00000    0.02433    0.04204 =
         0.04572    0.00190    0.01214   -0.00386
AFIX 137
H4A   2    0.198606    0.356795    0.113204    11.00000   -1.50000
H4B   2    0.226898    0.376473    0.044678    11.00000   -1.50000
H4C   2    0.211998    0.472804    0.091412    11.00000   -1.50000
AFIX   0
C5    1    0.359384    0.632302    0.182147    11.00000    0.02903    0.02444 =
         0.04514    0.00165    0.02115    0.00331
C6    1    0.394739    0.650773    0.281699    11.00000    0.04571    0.03495 =
         0.05169   -0.01272    0.02899   -0.00404
AFIX 137
H6A   2    0.368262    0.609382    0.304350    11.00000   -1.50000
H6B   2    0.391035    0.724563    0.292635    11.00000   -1.50000
H6C   2    0.447433    0.630136    0.311511    11.00000   -1.50000
AFIX   0
C7    1    0.276171    0.661927    0.138504    11.00000    0.03567    0.03511 =
         0.06736    0.00591    0.02812    0.01085
AFIX 137
H7A   2    0.252158    0.620465    0.164220    11.00000   -1.50000
H7B   2    0.251706    0.648326    0.075168    11.00000   -1.50000
H7C   2    0.271702    0.735840    0.148357    11.00000   -1.50000
AFIX   0
C8    1    0.395520    0.711380    0.148998    11.00000    0.04525    0.02544 =
         0.06523    0.00582    0.03186    0.00034
AFIX 137
H8A   2    0.390748    0.781356    0.167572    11.00000   -1.50000
H8B   2    0.370286    0.708605    0.084643    11.00000   -1.50000
H8C   2    0.448527    0.694516    0.173679    11.00000   -1.50000
AFIX   0
C9    1    0.359496    0.477591    0.038136    11.00000    0.03319    0.04043 =
         0.02602    0.00444    0.01535    0.00293
C10   1    0.288336    0.533323   -0.031335    11.00000    0.04560    0.06799 =
         0.02951    0.01391    0.01377    0.01036
AFIX 137
H10A  2    0.245192    0.507817   -0.027956    11.00000   -1.50000
H10B  2    0.280824    0.519353   -0.090072    11.00000   -1.50000
H10C  2    0.293694    0.608277   -0.020201    11.00000   -1.50000
AFIX   0
C11   1    0.426002    0.521335    0.032102    11.00000    0.04863    0.05595 =
         0.04007    0.00687    0.03103    0.00137
AFIX 137
H11A  2    0.430765    0.595908    0.044930    11.00000   -1.50000
H11B  2    0.417669    0.510104   -0.027336    11.00000   -1.50000
H11C  2    0.471945    0.485862    0.074866    11.00000   -1.50000
AFIX   0
C12   1    0.352837    0.362815    0.010604    11.00000    0.05081    0.05031 =
         0.03351   -0.01072    0.02094   -0.00239
AFIX 137
H12A  2    0.396739    0.324563    0.054545    11.00000   -1.50000
H12B  2    0.349913    0.357993   -0.046719    11.00000   -1.50000
H12C  2    0.307621    0.332834    0.006463    11.00000   -1.50000
AFIX   0
C13   1    0.463048    0.125865    0.410937    11.00000    0.04956    0.03051 =
         0.04094    0.00638    0.02988    0.00425
C14   1    0.534058    0.085183    0.444023    11.00000    0.04153    0.04300 =
         0.03879    0.00129    0.01416   -0.00086
AFIX  13
H14   2    0.576808    0.117879    0.496977    11.00000   -1.20000
AFIX   0
C15   1    0.545572   -0.006605    0.411397    11.00000    0.04054    0.04308 =
         0.05609    0.00965    0.02349    0.01228
AFIX  13
H15   2    0.596289   -0.039205    0.441196    11.00000   -1.20000
AFIX   0
C16   1    0.486211   -0.059052    0.344882    11.00000    0.05924    0.02985 =
         0.05724    0.00205    0.03620    0.00412
AFIX  13
H16   2    0.494088   -0.128535    0.325403    11.00000   -1.20000
AFIX   0
C17   1    0.415190   -0.019836    0.310738    11.00000    0.04368    0.03907 =
         0.05073   -0.00304    0.02344   -0.01045
AFIX  13
H17   2    0.371451   -0.059903    0.265129    11.00000   -1.20000
AFIX   0
C18   1    0.403876    0.072014    0.343350    11.00000    0.03429    0.04186 =
         0.05248    0.00982    0.02689    0.00315
AFIX  13
H18   2    0.351723    0.097746    0.320467    11.00000   -1.20000
AFIX   0
C19   1    0.450612    0.225049    0.447143    11.00000    0.08642    0.04122 =
         0.06102    0.00030    0.04780    0.01012
AFIX 137
H19A  2    0.483973    0.226902    0.511041    11.00000   -1.50000
H19B  2    0.398575    0.228284    0.433664    11.00000   -1.50000
H19C  2    0.461193    0.284535    0.420297    11.00000   -1.50000
AFIX   0
HKLF 4 1 1 0 0 0 1 0 0 0 1
 
 
 
 
REM  ReiDo31_0ma_a.res in C2/c
REM R1 =  0.0305 for    3472 Fo > 4sig(Fo)  and  0.0341 for all    3797 data
REM    202 parameters refined using      0 restraints
 
END
 
WGHT      0.0477      2.4243
 
REM No hydrogen bonds found for HTAB generation
 
REM Highest difference peak  0.263,  deepest hole -0.218,  1-sigma level  0.040
Q1    1   0.3718  0.4844  0.0934  11.00000  0.05    0.26
Q2    1   0.3385  0.4362  0.1707  11.00000  0.05    0.26
Q3    1   0.3208  0.6460  0.1635  11.00000  0.05    0.24
Q4    1   0.3664  0.5774  0.1756  11.00000  0.05    0.23
Q5    1   0.3789  0.6682  0.1699  11.00000  0.05    0.23
;
_shelx_res_checksum              67648
_exptl_crystal_recrystallization_method 
'Re-crystallisation from solvent: toluene'
_chemical_properties_physical    Air-sensitive,Moisture-sensitive
####################################################################### 
# 
# This file contains crystal structure data downloaded from the 
# Cambridge Structural Database (CSD) hosted by the Cambridge 
# Crystallographic Data Centre (CCDC).
# 
# Full information about CCDC data access policies and citation 
# guidelines are available at http://www.ccdc.cam.ac.uk/access/V1 
# 
# Audit and citation data items may have been added by the CCDC. 
# Please retain this information to preserve the provenance of 
# this file and to allow appropriate attribution of the data. 
# 
#######################################################################

data_Compound_3
_database_code_depnum_ccdc_archive 'CCDC 1967944'
loop_
_audit_author_name
_audit_author_address
'Philipp Frisch'
;TUM
Germany
;
_audit_update_record             
;
2019-11-25 deposited with the CCDC.	2020-01-06 downloaded from the CCDC.
;

#===============================================================================

# 5. CHEMICAL DATA

_chemical_name_systematic        
;
;
_chemical_name_common            ?
_chemical_melting_point          ?
_chemical_formula_moiety         'C25 H52 N2 Si3'
# Ex: 'C12 H16 N2 O6, H2 O' and '(Cd 2+)3, (C6 N6 Cr 3-)2, 2(H2 O)'
_chemical_formula_structural     ?
_chemical_formula_sum            'C25 H52 N2 Si3'
_chemical_formula_iupac          ?
_chemical_formula_weight         464.96
_chemical_compound_source        'see text'

loop_
_atom_type_symbol
_atom_type_description
_atom_type_scat_dispersion_real
_atom_type_scat_dispersion_imag
_atom_type_scat_source
C C 0.0033 0.0016 ' International Tables Vol C Tables 4.2.6.8 and 6.1.1.4'
H H 0.0000 0.0000 ' International Tables Vol C Tables 4.2.6.8 and 6.1.1.4'
N N 0.0061 0.0033 ' International Tables Vol C Tables 4.2.6.8 and 6.1.1.4'
Si Si 0.0817 0.0704 ' International Tables Vol C Tables 4.2.6.8 and 6.1.1.4'

#===============================================================================

# 6. CRYSTAL DATA

_symmetry_cell_setting           orthorhombic
_symmetry_space_group_name_Hall  '-P 2ac 2ab'
_symmetry_space_group_name_H-M   'P b c a'
_symmetry_Int_Tables_number      61

loop_
_space_group_symop_id
_space_group_symop_operation_xyz
1 x,y,z
2 1/2-x,-y,1/2+z
3 1/2+x,1/2-y,-z
4 -x,1/2+y,1/2-z
5 -x,-y,-z
6 1/2+x,y,1/2-z
7 1/2-x,1/2+y,z
8 x,1/2-y,1/2+z

_cell_length_a                   11.9770(13)
_cell_length_b                   16.9418(17)
_cell_length_c                   28.631(3)
_cell_angle_alpha                90
_cell_angle_beta                 90
_cell_angle_gamma                90
_cell_volume                     5809.6(11)
_cell_formula_units_Z            8
_cell_measurement_temperature    100
_cell_measurement_reflns_used    9081
_cell_measurement_theta_min      2.2006
_cell_measurement_theta_max      26.3124
_cell_special_details            
;
;

_exptl_crystal_description       fragment
_exptl_crystal_colour            'clear yellow'

_exptl_crystal_size_max          0.398
_exptl_crystal_size_mid          0.342
_exptl_crystal_size_min          0.268
_exptl_crystal_size_rad          ?
_exptl_crystal_density_meas      ?
_exptl_crystal_density_diffrn    1.063
_exptl_crystal_density_method    'Not Measured'
_exptl_crystal_F_000             2064
_exptl_absorpt_coefficient_mu    0.178
_exptl_crystal_density_meas_temp ?

# Permitted for _exptl_absorpt_correction_type :
# analytical     'analytical from crystal shape'
#                Example: de Meulenaer&Tompa: ABST
# cylinder       'cylindrical'
# gaussian       'Gaussian from crystal shape'
#                Example: PLATON/ABSG
# integration    'integration from crystal shape'
# multi-scan     'symmetry-related measurements'
#                Example: SADABS, MULABS
# none           'no absorption corr. applied'
# numerical      'numerical from crystal shape'
# psi-scan       'psi-scan corrections'
#                Example: PLATON/ABSP
# refdelf        'refined from delta-F'
#                Example: SHELXA,
# sphere         'spherical'
#                Example: PLATON/ABSS
_exptl_absorpt_correction_type   multi-scan
_exptl_absorpt_process_details   'SADABS 2016/2, Bruker, 2016'
_exptl_absorpt_correction_T_min  0.7246
_exptl_absorpt_correction_T_max  0.7454

#===============================================================================

# 7. EXPERIMENTAL DATA

_exptl_special_details           
;
;
_diffrn_ambient_temperature      100
_diffrn_radiation_wavelength     0.71073
_diffrn_radiation_probe          x-ray
_diffrn_radiation_type           MoK\a
_diffrn_radiation_source         'fine-focus sealed tube'
_diffrn_radiation_monochromator  'Triumph monochromator'


_diffrn_measurement_device       ' \k-geometry diffractometer '
_diffrn_measurement_device_type  ' Apex II CCD '
_diffrn_measurement_method       ' phi- and omega-rotation '
_diffrn_detector                 ' CCD '
_diffrn_detector_area_resol_mean 16

# number of measured reflections (redundant set)
_diffrn_reflns_number            188411
_diffrn_reflns_av_R_equivalents  0.0304
_diffrn_reflns_av_unetI/netI     0.0088
_diffrn_reflns_limit_h_min       -14
_diffrn_reflns_limit_h_max       14
_diffrn_reflns_limit_k_min       -21
_diffrn_reflns_limit_k_max       21
_diffrn_reflns_limit_l_min       -35
_diffrn_reflns_limit_l_max       35
_diffrn_reflns_theta_min         2.20
_diffrn_reflns_theta_max         26.37
_diffrn_reflns_theta_full        25.24
_diffrn_measured_fraction_theta_max 0.998
_diffrn_measured_fraction_theta_full 1.000
_diffrn_reflns_reduction_process 
;
;

# number of unique reflections
_reflns_number_total             5931
# number of observed reflections (> n sig(I))
_reflns_number_gt                5356
_reflns_threshold_expression     I>2\s(I)

_computing_data_collection       'APEX III Control Software (Bruker, 2016)'
_computing_cell_refinement       'SAINT (Bruker, 2017)'
_computing_data_reduction        'SAINT (Bruker, 2017)'
_computing_structure_solution    'SHELXT (Sheldrick, 2015)'
_computing_structure_refinement  
'SHELXL2014 (Sheldrick, 2014), SHELXLE (Huebschle, 2011)'
_computing_molecular_graphics    'PLATON (Spek, 2011)'
_computing_publication_material  'PLATON (Spek, 2011), enCIFer (Allen, 2014)'

#===============================================================================

# 8. REFINEMENT DATA

_refine_special_details          
;
 Refinement on F^2^ for ALL reflections except those
 flagged by the user for potential systematic errors.
 Weighted R-factors wR and all goodnesses of fit S
 are based on F^2^, conventional R-factors R are based
 on F, with F set to zero for negative F^2^. The
 observed criterion of F^2^ > 2sigma(F^2^) is used only
 for calculating -R-factor-obs etc. and is not
 relevant to the choice of reflections for refinement.
 R-factors based on F^2^ are statistically about twice
 as large as those based on F, and R-factors based on
 ALL data will be even larger.
;
_refine_ls_structure_factor_coef Fsqd
_refine_ls_matrix_type           full
_refine_ls_weighting_scheme      calc
_refine_ls_weighting_details     
'W=1/[\S^2^(FO^2^)+(0.0388P)^2^+3.2781P] WHERE P=(FO^2^+2FC^2^)/3'
_atom_sites_solution_primary     ?
_atom_sites_solution_secondary   ?
_atom_sites_solution_hydrogens   geom


# Permitted for _refine_ls_hydrogen_treatment :
# refall            - refined all H-atom parameters
# refxyz            - refined H-atom coordinates only
# refU              - refined H-atom U only
# noref             - no refinement of H-atom parameters
# constr            - H-atom parameters constrained
# hetero            - H-atom parameters constrained for H on C,
#                     all H-atom parameters refined for H on
#                     heteroatoms
# heteroxyz         - H-atom parameters constrained for H on C,
#                     refined H-atom coordinates only for H
#                     on heteroatoms
# heteroU           - H-atom parameters constrained for H on C,
#                     refined H-atom U's only for H on
#                     heteroatoms
# heteronoref       - H-atom parameters constrained for H on C,
#                     no refinement of H-atom parameters for
#                     H on heteroatoms
# hetero-mixed      - H-atom parameters constrained for H on C
#                     and some heteroatoms, all H-atom
#                     parameters refined for H on remaining
#                     heteroatoms.
# heteroxyz-mixed   - H-atom parameters constrained for H on C
#                     and some heteroatoms, refined H-atom
#                     coordinates only for H on remaining
#                     heteroatoms.
# heteroU-mixed     - H-atom parameters constrained for H on C
#                     and some heteroatoms, refined H-atom
#                     U's only for H on remaining heteroatoms
# heteronoref-mixed - H-atom parameters constrained for H on C
#                     and some heteroatoms, no refinement of
#                     H-atom parameters for H on remaining
#                     heteroatoms
# mixed   - some constrained, some independent
# undef   - H-atom parameters not defined
_refine_ls_hydrogen_treatment    constr

_refine_ls_extinction_method     none
_refine_ls_abs_structure_details ?
_refine_ls_abs_structure_Flack   .
_refine_ls_number_reflns         5931
_refine_ls_number_parameters     287
_refine_ls_number_restraints     0
_refine_ls_number_constraints    ?
_refine_ls_R_factor_all          0.0334
_refine_ls_R_factor_gt           0.0289
_refine_ls_wR_factor_ref         0.0802
_refine_ls_wR_factor_gt          0.0771
_refine_ls_goodness_of_fit_ref   1.045
_refine_ls_restrained_S_all      1.045
_refine_ls_shift/su_max          0.001
_refine_ls_shift/su_mean         0.000
_refine_diff_density_max         0.366
_refine_diff_density_min         -0.261
_refine_diff_density_rms         0.042

#===============================================================================

# 9. ATOMIC COORDINATES AND DISPLACEMENT PARAMETERS

loop_
_atom_site_label
_atom_site_type_symbol
_atom_site_thermal_displace_type
_atom_site_fract_x
_atom_site_fract_y
_atom_site_fract_z
_atom_site_occupancy
_atom_site_U_iso_or_equiv
_atom_site_calc_flag
_atom_site_refinement_flags
_atom_site_disorder_assembly
_atom_site_disorder_group
Si1 Si Uani 0.57806(3) 0.63534(2) 0.35869(2) 1.000 0.0108(1) d . . .
Si2 Si Uani 0.38548(3) 0.63126(2) 0.38350(2) 1.000 0.0132(1) d . . .
Si3 Si Uani 0.70323(3) 0.68757(2) 0.41671(2) 1.000 0.0126(1) d . . .
N1 N Uani 0.58972(8) 0.69767(6) 0.31018(3) 1.000 0.0140(3) d . . .
N2 N Uani 0.51659(9) 0.46730(6) 0.23097(4) 1.000 0.0172(3) d . . .
C1 C Uani 0.31685(10) 0.53023(7) 0.37317(4) 1.000 0.0163(3) d . . .
C2 C Uani 0.39150(12) 0.46743(8) 0.39608(5) 1.000 0.0244(4) d . . .
C3 C Uani 0.20167(12) 0.52602(8) 0.39669(5) 1.000 0.0255(4) d . . .
C4 C Uani 0.30214(12) 0.50938(8) 0.32152(5) 1.000 0.0233(4) d . . .
C5 C Uani 0.30985(11) 0.72066(7) 0.35677(5) 1.000 0.0202(4) d . . .
C6 C Uani 0.19334(12) 0.73189(9) 0.37831(7) 1.000 0.0361(5) d . . .
C7 C Uani 0.29572(12) 0.71505(8) 0.30372(5) 1.000 0.0276(4) d . . .
C8 C Uani 0.37903(12) 0.79478(7) 0.36783(5) 1.000 0.0226(4) d . . .
C9 C Uani 0.37996(11) 0.64639(8) 0.44868(4) 1.000 0.0217(4) d . . .
C10 C Uani 0.76698(11) 0.60355(7) 0.45372(4) 1.000 0.0191(4) d . . .
C11 C Uani 0.86322(12) 0.56005(8) 0.42962(5) 1.000 0.0252(4) d . . .
C12 C Uani 0.81114(13) 0.63566(9) 0.50056(5) 1.000 0.0280(4) d . . .
C13 C Uani 0.67447(13) 0.54345(8) 0.46512(5) 1.000 0.0247(4) d . . .
C14 C Uani 0.81217(10) 0.75301(7) 0.38616(4) 1.000 0.0160(3) d . . .
C15 C Uani 0.86581(11) 0.71136(8) 0.34426(4) 1.000 0.0207(4) d . . .
C16 C Uani 0.75266(12) 0.82754(7) 0.36825(5) 1.000 0.0230(4) d . . .
C17 C Uani 0.90478(12) 0.77925(8) 0.41992(5) 1.000 0.0232(4) d . . .
C18 C Uani 0.62829(11) 0.75436(8) 0.45909(5) 1.000 0.0216(4) d . . .
C19 C Uani 0.63906(10) 0.53886(7) 0.33884(4) 1.000 0.0141(3) d . . .
C20 C Uani 0.62675(10) 0.50488(7) 0.29700(4) 1.000 0.0146(3) d . . .
C21 C Uani 0.55393(10) 0.52885(7) 0.25808(4) 1.000 0.0135(3) d . . .
C22 C Uani 0.53282(10) 0.60568(7) 0.24598(4) 1.000 0.0150(3) d . . .
C23 C Uani 0.56814(10) 0.67864(7) 0.26787(4) 1.000 0.0146(3) d . . .
C24 C Uani 0.50857(15) 0.38737(7) 0.24906(5) 1.000 0.0308(5) d . . .
C25 C Uani 0.45135(12) 0.48385(8) 0.18945(5) 1.000 0.0236(4) d . . .
H2A H Uiso 0.35516 0.41574 0.39393 1.000 0.0370 c RU . .
H2B H Uiso 0.40336 0.48092 0.42900 1.000 0.0370 c RU . .
H2C H Uiso 0.46360 0.46560 0.37994 1.000 0.0370 c RU . .
H3A H Uiso 0.15118 0.56399 0.38184 1.000 0.0380 c RU . .
H3B H Uiso 0.20915 0.53875 0.42994 1.000 0.0380 c RU . .
H3C H Uiso 0.17123 0.47263 0.39330 1.000 0.0380 c RU . .
H4A H Uiso 0.24628 0.54443 0.30754 1.000 0.0350 c RU . .
H4B H Uiso 0.27720 0.45449 0.31871 1.000 0.0350 c RU . .
H4C H Uiso 0.37353 0.51586 0.30524 1.000 0.0350 c RU . .
H6A H Uiso 0.16019 0.78084 0.36646 1.000 0.0540 c RU . .
H6B H Uiso 0.19986 0.73489 0.41239 1.000 0.0540 c RU . .
H6C H Uiso 0.14569 0.68711 0.36983 1.000 0.0540 c RU . .
H7A H Uiso 0.26123 0.76363 0.29202 1.000 0.0410 c RU . .
H7B H Uiso 0.24791 0.66990 0.29612 1.000 0.0410 c RU . .
H7C H Uiso 0.36899 0.70802 0.28906 1.000 0.0410 c RU . .
H8A H Uiso 0.45454 0.78856 0.35517 1.000 0.0340 c RU . .
H8B H Uiso 0.38317 0.80202 0.40174 1.000 0.0340 c RU . .
H8C H Uiso 0.34349 0.84102 0.35362 1.000 0.0340 c RU . .
H9A H Uiso 0.40718 0.69940 0.45630 1.000 0.0330 c RU . .
H9B H Uiso 0.42707 0.60693 0.46411 1.000 0.0330 c RU . .
H9C H Uiso 0.30277 0.64070 0.45952 1.000 0.0330 c RU . .
H11A H Uiso 0.83890 0.54192 0.39875 1.000 0.0380 c RU . .
H11B H Uiso 0.88541 0.51451 0.44857 1.000 0.0380 c RU . .
H11C H Uiso 0.92689 0.59589 0.42612 1.000 0.0380 c RU . .
H12A H Uiso 0.86835 0.67577 0.49460 1.000 0.0420 c RU . .
H12B H Uiso 0.84371 0.59234 0.51870 1.000 0.0420 c RU . .
H12C H Uiso 0.74946 0.65929 0.51818 1.000 0.0420 c RU . .
H13A H Uiso 0.64577 0.52063 0.43605 1.000 0.0370 c RU . .
H13B H Uiso 0.61367 0.57007 0.48174 1.000 0.0370 c RU . .
H13C H Uiso 0.70511 0.50139 0.48482 1.000 0.0370 c RU . .
H15A H Uiso 0.80775 0.69689 0.32171 1.000 0.0310 c RU . .
H15B H Uiso 0.90437 0.66364 0.35493 1.000 0.0310 c RU . .
H15C H Uiso 0.91960 0.74694 0.32935 1.000 0.0310 c RU . .
H16A H Uiso 0.80635 0.86113 0.35176 1.000 0.0350 c RU . .
H16B H Uiso 0.72116 0.85663 0.39474 1.000 0.0350 c RU . .
H16C H Uiso 0.69254 0.81234 0.34684 1.000 0.0350 c RU . .
H17A H Uiso 0.94823 0.73313 0.42975 1.000 0.0350 c RU . .
H17B H Uiso 0.87116 0.80433 0.44737 1.000 0.0350 c RU . .
H17C H Uiso 0.95400 0.81701 0.40416 1.000 0.0350 c RU . .
H18A H Uiso 0.57730 0.78904 0.44191 1.000 0.0320 c RU . .
H18B H Uiso 0.68299 0.78641 0.47607 1.000 0.0320 c RU . .
H18C H Uiso 0.58565 0.72231 0.48132 1.000 0.0320 c RU . .
H19 H Uiso 0.68348 0.51120 0.36092 1.000 0.0170 c RU . .
H20 H Uiso 0.67089 0.45916 0.29168 1.000 0.0170 c RU . .
H22 H Uiso 0.48783 0.61214 0.21892 1.000 0.0180 c RU . .
H23 H Uiso 0.57712 0.72098 0.24644 1.000 0.0170 c RU . .
H24A H Uiso 0.44984 0.35878 0.23227 1.000 0.0460 c RU . .
H24B H Uiso 0.49035 0.38915 0.28241 1.000 0.0460 c RU . .
H24C H Uiso 0.58010 0.36027 0.24470 1.000 0.0460 c RU . .
H25A H Uiso 0.49421 0.51820 0.16854 1.000 0.0350 c RU . .
H25B H Uiso 0.38175 0.51028 0.19836 1.000 0.0350 c RU . .
H25C H Uiso 0.43399 0.43427 0.17339 1.000 0.0350 c RU . .

loop_
_atom_site_aniso_label
_atom_site_aniso_U_11
_atom_site_aniso_U_22
_atom_site_aniso_U_33
_atom_site_aniso_U_23
_atom_site_aniso_U_13
_atom_site_aniso_U_12
Si1 0.0127(2) 0.0096(2) 0.0103(2) -0.0006(1) 0.0005(1) -0.0004(1)
Si2 0.0128(2) 0.0108(2) 0.0160(2) -0.0023(1) 0.0022(1) -0.0013(1)
Si3 0.0143(2) 0.0128(2) 0.0107(2) -0.0011(1) 0.0007(1) -0.0025(1)
N1 0.0150(5) 0.0127(5) 0.0143(5) 0.0007(4) 0.0007(4) 0.0009(4)
N2 0.0224(5) 0.0140(5) 0.0152(5) -0.0008(4) -0.0035(4) -0.0012(4)
C1 0.0168(6) 0.0130(6) 0.0190(6) -0.0004(5) 0.0022(5) -0.0037(5)
C2 0.0275(7) 0.0138(6) 0.0319(7) 0.0035(5) -0.0012(6) -0.0032(5)
C3 0.0223(7) 0.0209(7) 0.0334(7) -0.0038(6) 0.0088(6) -0.0080(5)
C4 0.0307(7) 0.0179(6) 0.0213(6) -0.0047(5) 0.0017(5) -0.0089(6)
C5 0.0148(6) 0.0121(6) 0.0336(7) -0.0019(5) 0.0015(5) 0.0018(5)
C6 0.0190(7) 0.0226(7) 0.0667(11) 0.0015(7) 0.0108(7) 0.0061(6)
C7 0.0254(7) 0.0203(7) 0.0370(8) 0.0012(6) -0.0123(6) 0.0040(6)
C8 0.0230(7) 0.0117(6) 0.0331(7) -0.0025(5) 0.0010(6) 0.0012(5)
C9 0.0209(7) 0.0246(7) 0.0197(6) -0.0065(5) 0.0071(5) -0.0052(5)
C10 0.0246(7) 0.0190(6) 0.0137(6) 0.0021(5) -0.0053(5) -0.0036(5)
C11 0.0257(7) 0.0221(7) 0.0279(7) 0.0026(5) -0.0079(6) 0.0031(6)
C12 0.0380(8) 0.0292(7) 0.0169(6) 0.0026(5) -0.0103(6) -0.0071(6)
C13 0.0349(8) 0.0229(7) 0.0163(6) 0.0055(5) -0.0040(5) -0.0079(6)
C14 0.0165(6) 0.0149(6) 0.0165(6) -0.0004(5) 0.0019(5) -0.0040(5)
C15 0.0193(6) 0.0243(7) 0.0184(6) -0.0006(5) 0.0054(5) -0.0042(5)
C16 0.0295(7) 0.0135(6) 0.0261(7) 0.0026(5) 0.0009(6) -0.0045(5)
C17 0.0196(6) 0.0260(7) 0.0239(7) -0.0034(5) 0.0011(5) -0.0096(5)
C18 0.0209(6) 0.0245(7) 0.0193(6) -0.0087(5) 0.0033(5) -0.0044(5)
C19 0.0164(6) 0.0123(5) 0.0137(5) 0.0019(4) -0.0009(4) 0.0025(5)
C20 0.0165(6) 0.0114(5) 0.0158(6) 0.0004(4) 0.0005(5) 0.0031(5)
C21 0.0140(6) 0.0151(6) 0.0113(5) -0.0014(4) 0.0021(4) -0.0002(5)
C22 0.0175(6) 0.0170(6) 0.0106(5) 0.0009(4) -0.0021(4) 0.0010(5)
C23 0.0163(6) 0.0122(5) 0.0152(6) 0.0036(4) 0.0022(5) 0.0014(5)
C24 0.0528(10) 0.0129(6) 0.0267(7) -0.0024(5) -0.0068(7) -0.0035(6)
C25 0.0292(7) 0.0206(6) 0.0211(6) -0.0035(5) -0.0104(6) -0.0024(6)

#===============================================================================

# 10. MOLECULAR GEOMETRY

_geom_special_details            
;
 Bond distances, angles etc. have been calculated using the
 rounded fractional coordinates. All su's are estimated
 from the variances of the (full) variance-covariance matrix.
 The cell esds are taken into account in the estimation of
 distances, angles and torsion angles
;

loop_
_geom_bond_atom_site_label_1
_geom_bond_atom_site_label_2
_geom_bond_distance
_geom_bond_site_symmetry_1
_geom_bond_site_symmetry_2
_geom_bond_publ_flag
Si1 Si2 2.4144(6) . . yes
Si1 Si3 2.4062(7) . . yes
Si1 N1 1.7503(11) . . yes
Si1 C19 1.8784(13) . . yes
Si2 C1 1.9217(13) . . yes
Si2 C5 1.9236(13) . . yes
Si2 C9 1.8849(13) . . yes
Si3 C10 1.9318(13) . . yes
Si3 C14 1.9227(13) . . yes
Si3 C18 1.8863(15) . . yes
N1 C23 1.2799(15) . . yes
N2 C21 1.3747(16) . . yes
N2 C24 1.4530(16) . . yes
N2 C25 1.4499(18) . . yes
C1 C2 1.5368(18) . . no
C1 C3 1.5368(19) . . no
C1 C4 1.5306(18) . . no
C5 C6 1.538(2) . . no
C5 C7 1.531(2) . . no
C5 C8 1.5374(18) . . no
C10 C11 1.5323(19) . . no
C10 C12 1.5408(19) . . no
C10 C13 1.5398(19) . . no
C14 C15 1.5329(17) . . no
C14 C16 1.5380(17) . . no
C14 C17 1.5370(19) . . no
C19 C20 1.3372(16) . . no
C20 C21 1.4722(17) . . no
C21 C22 1.3705(17) . . no
C22 C23 1.4490(17) . . no
C2 H2A 0.9800 . . no
C2 H2B 0.9800 . . no
C2 H2C 0.9800 . . no
C3 H3A 0.9800 . . no
C3 H3B 0.9800 . . no
C3 H3C 0.9800 . . no
C4 H4A 0.9800 . . no
C4 H4B 0.9800 . . no
C4 H4C 0.9800 . . no
C6 H6A 0.9800 . . no
C6 H6B 0.9800 . . no
C6 H6C 0.9800 . . no
C7 H7A 0.9800 . . no
C7 H7B 0.9800 . . no
C7 H7C 0.9800 . . no
C8 H8A 0.9800 . . no
C8 H8B 0.9800 . . no
C8 H8C 0.9800 . . no
C9 H9A 0.9800 . . no
C9 H9B 0.9800 . . no
C9 H9C 0.9800 . . no
C11 H11A 0.9800 . . no
C11 H11B 0.9800 . . no
C11 H11C 0.9800 . . no
C12 H12A 0.9800 . . no
C12 H12B 0.9800 . . no
C12 H12C 0.9800 . . no
C13 H13A 0.9800 . . no
C13 H13B 0.9800 . . no
C13 H13C 0.9800 . . no
C15 H15A 0.9800 . . no
C15 H15B 0.9800 . . no
C15 H15C 0.9800 . . no
C16 H16A 0.9800 . . no
C16 H16B 0.9800 . . no
C16 H16C 0.9800 . . no
C17 H17A 0.9800 . . no
C17 H17B 0.9800 . . no
C17 H17C 0.9800 . . no
C18 H18A 0.9800 . . no
C18 H18B 0.9800 . . no
C18 H18C 0.9800 . . no
C19 H19 0.9500 . . no
C20 H20 0.9500 . . no
C22 H22 0.9500 . . no
C23 H23 0.9500 . . no
C24 H24A 0.9800 . . no
C24 H24B 0.9800 . . no
C24 H24C 0.9800 . . no
C25 H25A 0.9800 . . no
C25 H25B 0.9800 . . no
C25 H25C 0.9800 . . no

loop_
_geom_angle_atom_site_label_1
_geom_angle_atom_site_label_2
_geom_angle_atom_site_label_3
_geom_angle
_geom_angle_site_symmetry_1
_geom_angle_site_symmetry_2
_geom_angle_site_symmetry_3
_geom_angle_publ_flag
Si2 Si1 Si3 113.74(3) . . . yes
Si2 Si1 N1 109.08(4) . . . yes
Si2 Si1 C19 115.83(4) . . . yes
Si3 Si1 N1 106.04(4) . . . yes
Si3 Si1 C19 106.65(4) . . . yes
N1 Si1 C19 104.71(5) . . . yes
Si1 Si2 C1 112.88(4) . . . yes
Si1 Si2 C5 108.08(5) . . . yes
Si1 Si2 C9 108.72(5) . . . yes
C1 Si2 C5 116.02(6) . . . yes
C1 Si2 C9 104.98(6) . . . yes
C5 Si2 C9 105.68(6) . . . yes
Si1 Si3 C10 110.73(4) . . . yes
Si1 Si3 C14 108.71(4) . . . yes
Si1 Si3 C18 111.61(5) . . . yes
C10 Si3 C14 113.97(6) . . . yes
C10 Si3 C18 106.10(6) . . . yes
C14 Si3 C18 105.64(6) . . . yes
Si1 N1 C23 125.66(9) . . . yes
C21 N2 C24 121.82(11) . . . yes
C21 N2 C25 119.44(10) . . . yes
C24 N2 C25 115.90(11) . . . yes
Si2 C1 C2 107.58(8) . . . yes
Si2 C1 C3 110.97(8) . . . yes
Si2 C1 C4 113.80(9) . . . yes
C2 C1 C3 107.64(10) . . . no
C2 C1 C4 108.64(10) . . . no
C3 C1 C4 108.02(10) . . . no
Si2 C5 C6 111.42(10) . . . yes
Si2 C5 C7 113.44(9) . . . yes
Si2 C5 C8 107.90(9) . . . yes
C6 C5 C7 107.77(12) . . . no
C6 C5 C8 107.79(11) . . . no
C7 C5 C8 108.34(11) . . . no
Si3 C10 C11 113.87(9) . . . yes
Si3 C10 C12 110.67(9) . . . yes
Si3 C10 C13 108.61(9) . . . yes
C11 C10 C12 107.67(11) . . . no
C11 C10 C13 108.59(10) . . . no
C12 C10 C13 107.22(10) . . . no
Si3 C14 C15 112.03(8) . . . yes
Si3 C14 C16 108.10(8) . . . yes
Si3 C14 C17 111.74(8) . . . yes
C15 C14 C16 108.13(10) . . . no
C15 C14 C17 108.84(10) . . . no
C16 C14 C17 107.86(10) . . . no
Si1 C19 C20 127.07(9) . . . yes
C19 C20 C21 128.66(11) . . . no
N2 C21 C20 114.26(10) . . . yes
N2 C21 C22 121.18(11) . . . yes
C20 C21 C22 124.24(11) . . . no
C21 C22 C23 130.32(11) . . . no
N1 C23 C22 133.09(11) . . . yes
C1 C2 H2A 109.00 . . . no
C1 C2 H2B 109.00 . . . no
C1 C2 H2C 109.00 . . . no
H2A C2 H2B 109.00 . . . no
H2A C2 H2C 109.00 . . . no
H2B C2 H2C 109.00 . . . no
C1 C3 H3A 109.00 . . . no
C1 C3 H3B 109.00 . . . no
C1 C3 H3C 109.00 . . . no
H3A C3 H3B 109.00 . . . no
H3A C3 H3C 109.00 . . . no
H3B C3 H3C 109.00 . . . no
C1 C4 H4A 109.00 . . . no
C1 C4 H4B 109.00 . . . no
C1 C4 H4C 109.00 . . . no
H4A C4 H4B 109.00 . . . no
H4A C4 H4C 109.00 . . . no
H4B C4 H4C 109.00 . . . no
C5 C6 H6A 109.00 . . . no
C5 C6 H6B 109.00 . . . no
C5 C6 H6C 109.00 . . . no
H6A C6 H6B 109.00 . . . no
H6A C6 H6C 109.00 . . . no
H6B C6 H6C 109.00 . . . no
C5 C7 H7A 109.00 . . . no
C5 C7 H7B 109.00 . . . no
C5 C7 H7C 109.00 . . . no
H7A C7 H7B 109.00 . . . no
H7A C7 H7C 109.00 . . . no
H7B C7 H7C 109.00 . . . no
C5 C8 H8A 109.00 . . . no
C5 C8 H8B 109.00 . . . no
C5 C8 H8C 109.00 . . . no
H8A C8 H8B 109.00 . . . no
H8A C8 H8C 109.00 . . . no
H8B C8 H8C 109.00 . . . no
Si2 C9 H9A 109.00 . . . no
Si2 C9 H9B 109.00 . . . no
Si2 C9 H9C 109.00 . . . no
H9A C9 H9B 109.00 . . . no
H9A C9 H9C 109.00 . . . no
H9B C9 H9C 109.00 . . . no
C10 C11 H11A 109.00 . . . no
C10 C11 H11B 109.00 . . . no
C10 C11 H11C 109.00 . . . no
H11A C11 H11B 109.00 . . . no
H11A C11 H11C 109.00 . . . no
H11B C11 H11C 109.00 . . . no
C10 C12 H12A 109.00 . . . no
C10 C12 H12B 109.00 . . . no
C10 C12 H12C 109.00 . . . no
H12A C12 H12B 109.00 . . . no
H12A C12 H12C 109.00 . . . no
H12B C12 H12C 109.00 . . . no
C10 C13 H13A 109.00 . . . no
C10 C13 H13B 109.00 . . . no
C10 C13 H13C 109.00 . . . no
H13A C13 H13B 109.00 . . . no
H13A C13 H13C 109.00 . . . no
H13B C13 H13C 109.00 . . . no
C14 C15 H15A 109.00 . . . no
C14 C15 H15B 109.00 . . . no
C14 C15 H15C 109.00 . . . no
H15A C15 H15B 109.00 . . . no
H15A C15 H15C 109.00 . . . no
H15B C15 H15C 109.00 . . . no
C14 C16 H16A 109.00 . . . no
C14 C16 H16B 109.00 . . . no
C14 C16 H16C 109.00 . . . no
H16A C16 H16B 109.00 . . . no
H16A C16 H16C 109.00 . . . no
H16B C16 H16C 109.00 . . . no
C14 C17 H17A 109.00 . . . no
C14 C17 H17B 109.00 . . . no
C14 C17 H17C 109.00 . . . no
H17A C17 H17B 109.00 . . . no
H17A C17 H17C 109.00 . . . no
H17B C17 H17C 109.00 . . . no
Si3 C18 H18A 109.00 . . . no
Si3 C18 H18B 109.00 . . . no
Si3 C18 H18C 109.00 . . . no
H18A C18 H18B 109.00 . . . no
H18A C18 H18C 109.00 . . . no
H18B C18 H18C 109.00 . . . no
Si1 C19 H19 116.00 . . . no
C20 C19 H19 116.00 . . . no
C19 C20 H20 116.00 . . . no
C21 C20 H20 116.00 . . . no
C21 C22 H22 115.00 . . . no
C23 C22 H22 115.00 . . . no
N1 C23 H23 113.00 . . . no
C22 C23 H23 113.00 . . . no
N2 C24 H24A 109.00 . . . no
N2 C24 H24B 109.00 . . . no
N2 C24 H24C 109.00 . . . no
H24A C24 H24B 109.00 . . . no
H24A C24 H24C 109.00 . . . no
H24B C24 H24C 109.00 . . . no
N2 C25 H25A 109.00 . . . no
N2 C25 H25B 109.00 . . . no
N2 C25 H25C 109.00 . . . no
H25A C25 H25B 109.00 . . . no
H25A C25 H25C 109.00 . . . no
H25B C25 H25C 109.00 . . . no

loop_
_geom_torsion_atom_site_label_1
_geom_torsion_atom_site_label_2
_geom_torsion_atom_site_label_3
_geom_torsion_atom_site_label_4
_geom_torsion
_geom_torsion_site_symmetry_1
_geom_torsion_site_symmetry_2
_geom_torsion_site_symmetry_3
_geom_torsion_site_symmetry_4
_geom_torsion_publ_flag
Si3 Si1 Si2 C1 -130.15(4) . . . . no
Si3 Si1 Si2 C5 100.17(5) . . . . no
Si3 Si1 Si2 C9 -14.09(5) . . . . no
N1 Si1 Si2 C1 111.72(6) . . . . no
N1 Si1 Si2 C5 -17.97(6) . . . . no
N1 Si1 Si2 C9 -132.22(6) . . . . no
C19 Si1 Si2 C1 -6.05(7) . . . . no
C19 Si1 Si2 C5 -135.73(6) . . . . no
C19 Si1 Si2 C9 110.01(6) . . . . no
Si2 Si1 Si3 C10 93.52(5) . . . . no
Si2 Si1 Si3 C14 -140.55(4) . . . . no
Si2 Si1 Si3 C18 -24.43(5) . . . . no
N1 Si1 Si3 C10 -146.61(6) . . . . no
N1 Si1 Si3 C14 -20.68(6) . . . . no
N1 Si1 Si3 C18 95.44(6) . . . . no
C19 Si1 Si3 C10 -35.40(6) . . . . no
C19 Si1 Si3 C14 90.52(6) . . . . no
C19 Si1 Si3 C18 -153.35(6) . . . . no
Si2 Si1 N1 C23 -81.59(10) . . . . no
Si3 Si1 N1 C23 155.54(9) . . . . no
C19 Si1 N1 C23 42.98(11) . . . . no
Si2 Si1 C19 C20 80.65(12) . . . . no
Si3 Si1 C19 C20 -151.64(11) . . . . no
N1 Si1 C19 C20 -39.52(12) . . . . no
Si1 Si2 C1 C2 53.06(9) . . . . no
Si1 Si2 C1 C3 170.57(8) . . . . no
Si1 Si2 C1 C4 -67.35(10) . . . . no
C5 Si2 C1 C2 178.56(9) . . . . no
C5 Si2 C1 C3 -63.93(10) . . . . no
C5 Si2 C1 C4 58.15(11) . . . . no
C9 Si2 C1 C2 -65.21(9) . . . . no
C9 Si2 C1 C3 52.31(10) . . . . no
C9 Si2 C1 C4 174.38(9) . . . . no
Si1 Si2 C5 C6 -168.83(9) . . . . no
Si1 Si2 C5 C7 69.33(10) . . . . no
Si1 Si2 C5 C8 -50.70(10) . . . . no
C1 Si2 C5 C6 63.25(12) . . . . no
C1 Si2 C5 C7 -58.59(11) . . . . no
C1 Si2 C5 C8 -178.61(9) . . . . no
C9 Si2 C5 C6 -52.59(11) . . . . no
C9 Si2 C5 C7 -174.43(9) . . . . no
C9 Si2 C5 C8 65.55(10) . . . . no
Si1 Si3 C10 C11 79.06(9) . . . . no
Si1 Si3 C10 C12 -159.50(8) . . . . no
Si1 Si3 C10 C13 -42.06(9) . . . . no
C14 Si3 C10 C11 -43.87(11) . . . . no
C14 Si3 C10 C12 77.58(10) . . . . no
C14 Si3 C10 C13 -164.99(8) . . . . no
C18 Si3 C10 C11 -159.68(9) . . . . no
C18 Si3 C10 C12 -38.23(11) . . . . no
C18 Si3 C10 C13 79.21(9) . . . . no
Si1 Si3 C14 C15 -49.63(9) . . . . no
Si1 Si3 C14 C16 69.41(8) . . . . no
Si1 Si3 C14 C17 -172.06(8) . . . . no
C10 Si3 C14 C15 74.39(10) . . . . no
C10 Si3 C14 C16 -166.57(8) . . . . no
C10 Si3 C14 C17 -48.04(10) . . . . no
C18 Si3 C14 C15 -169.53(9) . . . . no
C18 Si3 C14 C16 -50.50(10) . . . . no
C18 Si3 C14 C17 68.04(10) . . . . no
Si1 N1 C23 C22 -1.9(2) . . . . no
C24 N2 C21 C20 24.61(17) . . . . no
C24 N2 C21 C22 -161.68(13) . . . . no
C25 N2 C21 C20 -175.25(11) . . . . no
C25 N2 C21 C22 -1.54(18) . . . . no
Si1 C19 C20 C21 -7.4(2) . . . . no
C19 C20 C21 N2 -149.21(13) . . . . no
C19 C20 C21 C22 37.3(2) . . . . no
N2 C21 C22 C23 -176.74(12) . . . . no
C20 C21 C22 C23 -3.7(2) . . . . no
C21 C22 C23 N1 -30.6(2) . . . . no

loop_
_geom_hbond_atom_site_label_D
_geom_hbond_atom_site_label_H
_geom_hbond_atom_site_label_A
_geom_hbond_distance_DH
_geom_hbond_distance_HA
_geom_hbond_distance_DA
_geom_hbond_angle_DHA
_geom_hbond_site_symmetry_A
_geom_hbond_publ_flag
#
#D   H   A   D - H  H...A   D...A    D - H...A  symm(A)
#
C8 H8A N1 0.9800 2.5800 3.4350(17) 146.00 . yes
C16 H16C N1 0.9800 2.5300 3.3784(17) 145.00 . yes

# Loop Mechanism for Extra Tables(s)

#loop_
#_publ_manuscript_incl_extra_item
#'_geom_extra_tableA_col_1'
#'_geom_extra_tableA_col_2'
#'_geom_extra_tableA_col_3'
#'_geom_extra_table_head_A'
#'_geom_table_footnote_A'
#'_geom_extra_tableB_col_1'
#'_geom_extra_tableB_col_2'
#'_geom_extra_tableB_col_3'
#'_geom_extra_table_head_B'
#'_geom_table_footnote_B'


#
#loop_
#_geom_extra_tableA_col_1
#_geom_extra_tableA_col_2
#_geom_extra_tableA_col_3
# ? ? ?


#
#loop_
#_geom_extra_tableB_col_1
#_geom_extra_tableB_col_2
#_geom_extra_tableB_col_3
# ? ? ?


#
#_geom_table_footnote_A
#;
# ?
#;


#
#_geom_table_footnote_B
#;
# ?
#;


#
#_geom_table_footnote_A
#;
# ?
#;


#
#_geom_table_footnote_B
#;
# ?
#;

_shelx_res_file                  
;
TITL HolRi35_0m_a.res in Pbca
    HolRi35_0m.res
    created by SHELXL-2016/6 at 10:20:57 on 06-Sep-2019
CELL 0.71073 11.9770 16.9418 28.6310 90.000 90.000 90.000
ZERR 8.00 0.0013 0.0017 0.0030 0.000 0.000 0.000
LATT 1
SYMM x+1/2, -y+1/2, -z
SYMM -x, y+1/2, -z+1/2
SYMM -x+1/2, -y, z+1/2
SFAC C H N SI
UNIT 200 416 16 24
LIST 4
TEMP -173.16
ACTA
L.S. 4
FMAP 2
PLAN -5 0 0.00
HTAB
BOND $H
CONF
OMIT 0 0 2 !affected by beamstop
WGHT    0.038800    3.278100
FVAR       0.31050
SI1   4    0.578061    0.635342    0.358686    11.00000    0.01268    0.00958 =
         0.01025   -0.00063    0.00050   -0.00044
N1    3    0.589725    0.697670    0.310176    11.00000    0.01500    0.01271 =
         0.01433    0.00073    0.00075    0.00091
C1    1    0.316846    0.530227    0.373173    11.00000    0.01683    0.01301 =
         0.01898   -0.00043    0.00217   -0.00368
SI2   4    0.385485    0.631261    0.383498    11.00000    0.01280    0.01082 =
         0.01601   -0.00230    0.00220   -0.00125
N2    3    0.516592    0.467299    0.230974    11.00000    0.02239    0.01396 =
         0.01519   -0.00081   -0.00351   -0.00122
C2    1    0.391505    0.467432    0.396083    11.00000    0.02746    0.01378 =
         0.03189    0.00347   -0.00119   -0.00319
AFIX 137
H2A   2    0.355159    0.415735    0.393927    11.00000   -1.50000
H2B   2    0.403361    0.480920    0.428997    11.00000   -1.50000
H2C   2    0.463605    0.465596    0.379936    11.00000   -1.50000
AFIX   0
SI3   4    0.703234    0.687573    0.416714    11.00000    0.01425    0.01282 =
         0.01067   -0.00114    0.00067   -0.00250
C3    1    0.201672    0.526021    0.396692    11.00000    0.02229    0.02088 =
         0.03336   -0.00382    0.00879   -0.00805
AFIX 137
H3A   2    0.151180    0.563992    0.381839    11.00000   -1.50000
H3B   2    0.209150    0.538754    0.429935    11.00000   -1.50000
H3C   2    0.171234    0.472633    0.393303    11.00000   -1.50000
AFIX   0
C4    1    0.302140    0.509377    0.321519    11.00000    0.03067    0.01790 =
         0.02126   -0.00471    0.00167   -0.00887
AFIX 137
H4A   2    0.246283    0.544428    0.307539    11.00000   -1.50000
H4B   2    0.277196    0.454491    0.318710    11.00000   -1.50000
H4C   2    0.373526    0.515864    0.305237    11.00000   -1.50000
AFIX   0
C5    1    0.309853    0.720663    0.356775    11.00000    0.01484    0.01211 =
         0.03365   -0.00194    0.00146    0.00182
C6    1    0.193335    0.731893    0.378315    11.00000    0.01898    0.02258 =
         0.06666    0.00149    0.01077    0.00610
AFIX 137
H6A   2    0.160195    0.780837    0.366456    11.00000   -1.50000
H6B   2    0.199859    0.734892    0.412388    11.00000   -1.50000
H6C   2    0.145685    0.687109    0.369830    11.00000   -1.50000
AFIX   0
C7    1    0.295723    0.715049    0.303716    11.00000    0.02543    0.02029 =
         0.03702    0.00121   -0.01233    0.00401
AFIX 137
H7A   2    0.261226    0.763635    0.292021    11.00000   -1.50000
H7B   2    0.247908    0.669900    0.296115    11.00000   -1.50000
H7C   2    0.368994    0.708018    0.289060    11.00000   -1.50000
AFIX   0
C8    1    0.379032    0.794784    0.367829    11.00000    0.02299    0.01172 =
         0.03309   -0.00246    0.00104    0.00119
AFIX 137
H8A   2    0.454540    0.788563    0.355167    11.00000   -1.50000
H8B   2    0.383168    0.802015    0.401745    11.00000   -1.50000
H8C   2    0.343486    0.841023    0.353621    11.00000   -1.50000
AFIX   0
C9    1    0.379963    0.646387    0.448679    11.00000    0.02086    0.02463 =
         0.01972   -0.00654    0.00713   -0.00523
AFIX 137
H9A   2    0.407179    0.699397    0.456299    11.00000   -1.50000
H9B   2    0.427069    0.606926    0.464108    11.00000   -1.50000
H9C   2    0.302769    0.640704    0.459520    11.00000   -1.50000
AFIX   0
C10   1    0.766982    0.603548    0.453721    11.00000    0.02461    0.01903 =
         0.01367    0.00205   -0.00528   -0.00359
C11   1    0.863216    0.560047    0.429619    11.00000    0.02570    0.02213 =
         0.02792    0.00263   -0.00788    0.00310
AFIX 137
H11A  2    0.838896    0.541920    0.398748    11.00000   -1.50000
H11B  2    0.885409    0.514506    0.448572    11.00000   -1.50000
H11C  2    0.926890    0.595891    0.426123    11.00000   -1.50000
AFIX   0
C12   1    0.811143    0.635660    0.500561    11.00000    0.03797    0.02916 =
         0.01690    0.00256   -0.01031   -0.00715
AFIX 137
H12A  2    0.868347    0.675775    0.494602    11.00000   -1.50000
H12B  2    0.843710    0.592339    0.518696    11.00000   -1.50000
H12C  2    0.749458    0.659289    0.518175    11.00000   -1.50000
AFIX   0
C16   1    0.752658    0.827535    0.368249    11.00000    0.02955    0.01354 =
         0.02610    0.00263    0.00085   -0.00450
AFIX 137
H16A  2    0.806350    0.861129    0.351758    11.00000   -1.50000
H16B  2    0.721164    0.856629    0.394738    11.00000   -1.50000
H16C  2    0.692541    0.812340    0.346841    11.00000   -1.50000
AFIX   0
C15   1    0.865806    0.711364    0.344257    11.00000    0.01934    0.02430 =
         0.01843   -0.00056    0.00541   -0.00424
AFIX 137
H15A  2    0.807751    0.696894    0.321708    11.00000   -1.50000
H15B  2    0.904368    0.663637    0.354926    11.00000   -1.50000
H15C  2    0.919595    0.746936    0.329350    11.00000   -1.50000
AFIX   0
C14   1    0.812166    0.753005    0.386156    11.00000    0.01655    0.01495 =
         0.01648   -0.00040    0.00188   -0.00399
C13   1    0.674475    0.543448    0.465117    11.00000    0.03493    0.02288 =
         0.01628    0.00548   -0.00403   -0.00786
AFIX 137
H13A  2    0.645767    0.520631    0.436046    11.00000   -1.50000
H13B  2    0.613668    0.570069    0.481743    11.00000   -1.50000
H13C  2    0.705111    0.501390    0.484815    11.00000   -1.50000
AFIX   0
C17   1    0.904779    0.779247    0.419919    11.00000    0.01965    0.02601 =
         0.02387   -0.00343    0.00110   -0.00962
AFIX 137
H17A  2    0.948227    0.733134    0.429754    11.00000   -1.50000
H17B  2    0.871165    0.804327    0.447371    11.00000   -1.50000
H17C  2    0.953996    0.817010    0.404159    11.00000   -1.50000
AFIX   0
C18   1    0.628292    0.754356    0.459094    11.00000    0.02085    0.02447 =
         0.01935   -0.00869    0.00332   -0.00437
AFIX 137
H18A  2    0.577298    0.789043    0.441912    11.00000   -1.50000
H18B  2    0.682993    0.786410    0.476072    11.00000   -1.50000
H18C  2    0.585651    0.722311    0.481317    11.00000   -1.50000
AFIX   0
C19   1    0.639060    0.538860    0.338838    11.00000    0.01641    0.01228 =
         0.01373    0.00187   -0.00094    0.00252
AFIX  43
H19   2    0.683484    0.511203    0.360924    11.00000   -1.20000
AFIX   0
C20   1    0.626749    0.504876    0.296999    11.00000    0.01651    0.01137 =
         0.01576    0.00039    0.00047    0.00312
AFIX  43
H20   2    0.670886    0.459160    0.291679    11.00000   -1.20000
AFIX   0
C21   1    0.553926    0.528851    0.258080    11.00000    0.01395    0.01510 =
         0.01134   -0.00144    0.00215   -0.00023
C22   1    0.532816    0.605684    0.245982    11.00000    0.01748    0.01698 =
         0.01057    0.00088   -0.00212    0.00101
AFIX  43
H22   2    0.487829    0.612140    0.218923    11.00000   -1.20000
AFIX   0
C23   1    0.568145    0.678640    0.267866    11.00000    0.01625    0.01224 =
         0.01524    0.00359    0.00219    0.00145
AFIX  43
H23   2    0.577122    0.720985    0.246442    11.00000   -1.20000
AFIX   0
C24   1    0.508567    0.387370    0.249061    11.00000    0.05279    0.01291 =
         0.02666   -0.00237   -0.00681   -0.00355
AFIX 137
H24A  2    0.449840    0.358778    0.232274    11.00000   -1.50000
H24B  2    0.490349    0.389150    0.282414    11.00000   -1.50000
H24C  2    0.580098    0.360270    0.244696    11.00000   -1.50000
AFIX   0
C25   1    0.451347    0.483855    0.189452    11.00000    0.02924    0.02055 =
         0.02107   -0.00353   -0.01039   -0.00235
AFIX 137
H25A  2    0.494210    0.518197    0.168544    11.00000   -1.50000
H25B  2    0.381750    0.510284    0.198362    11.00000   -1.50000
H25C  2    0.433986    0.434273    0.173387    11.00000   -1.50000
AFIX   0
HKLF 4 1 1 0 0 0 1 0 0 0 1
 
 
 
 
REM  HolRi35_0m_a.res in Pbca
REM R1 =  0.0289 for    5356 Fo > 4sig(Fo)  and  0.0334 for all    5931 data
REM    287 parameters refined using      0 restraints
 
END
 
WGHT      0.0389      3.2763
 
REM No hydrogen bonds found for HTAB generation
 
REM Highest difference peak  0.366,  deepest hole -0.261,  1-sigma level  0.042
Q1    1   0.7668  0.7236  0.3996  11.00000  0.05    0.37
Q2    1   0.5075  0.3482  0.2264  11.00000  0.05    0.36
Q3    1   0.3417  0.6817  0.3687  11.00000  0.05    0.35
Q4    1   0.6065  0.5806  0.3469  11.00000  0.05    0.33
Q5    1   0.6590  0.7217  0.4402  11.00000  0.05    0.32
;
_shelx_res_checksum              48942
_exptl_crystal_recrystallization_method 
'Re-crystallisation from solvent: hexane'
####################################################################### 
# 
# This file contains crystal structure data downloaded from the 
# Cambridge Structural Database (CSD) hosted by the Cambridge 
# Crystallographic Data Centre (CCDC).
# 
# Full information about CCDC data access policies and citation 
# guidelines are available at http://www.ccdc.cam.ac.uk/access/V1 
# 
# Audit and citation data items may have been added by the CCDC. 
# Please retain this information to preserve the provenance of 
# this file and to allow appropriate attribution of the data. 
# 
#######################################################################

data_Compound_7a
_database_code_depnum_ccdc_archive 'CCDC 1967945'
loop_
_audit_author_name
_audit_author_address
'Philipp Frisch'
;TUM
Germany
;
_audit_update_record             
;
2019-11-25 deposited with the CCDC.	2020-01-06 downloaded from the CCDC.
;

#===============================================================================

# 5. CHEMICAL DATA

_chemical_name_systematic        
;
;
_chemical_name_common            ?
_chemical_melting_point          ?
_chemical_formula_moiety         'C31 H73 N3 Si7'
# Ex: 'C12 H16 N2 O6, H2 O' and '(Cd 2+)3, (C6 N6 Cr 3-)2, 2(H2 O)'
_chemical_formula_structural     ?
_chemical_formula_sum            'C31 H73 N3 Si7'
_chemical_formula_iupac          ?
_chemical_formula_weight         684.55
_chemical_compound_source        'see text'

loop_
_atom_type_symbol
_atom_type_description
_atom_type_scat_dispersion_real
_atom_type_scat_dispersion_imag
_atom_type_scat_source
C C 0.0033 0.0016 ' International Tables Vol C Tables 4.2.6.8 and 6.1.1.4'
H H 0.0000 0.0000 ' International Tables Vol C Tables 4.2.6.8 and 6.1.1.4'
N N 0.0061 0.0033 ' International Tables Vol C Tables 4.2.6.8 and 6.1.1.4'
Si Si 0.0817 0.0704 ' International Tables Vol C Tables 4.2.6.8 and 6.1.1.4'

#===============================================================================

# 6. CRYSTAL DATA

_symmetry_cell_setting           triclinic
_symmetry_space_group_name_Hall  '-P 1'
_symmetry_space_group_name_H-M   'P -1'
_symmetry_Int_Tables_number      2

loop_
_space_group_symop_id
_space_group_symop_operation_xyz
1 x,y,z
2 -x,-y,-z

_cell_length_a                   11.515(9)
_cell_length_b                   11.940(9)
_cell_length_c                   16.100(7)
_cell_angle_alpha                97.728(17)
_cell_angle_beta                 92.844(18)
_cell_angle_gamma                104.175(19)
_cell_volume                     2119(2)
_cell_formula_units_Z            2
_cell_measurement_temperature    100
_cell_measurement_reflns_used    9895
_cell_measurement_theta_min      2.4954
_cell_measurement_theta_max      26.6177
_cell_special_details            
;
;

_exptl_crystal_description       fragment
_exptl_crystal_colour            'clear yellow'

_exptl_crystal_size_max          0.213
_exptl_crystal_size_mid          0.153
_exptl_crystal_size_min          0.059
_exptl_crystal_size_rad          ?
_exptl_crystal_density_meas      ?
_exptl_crystal_density_diffrn    1.073
_exptl_crystal_density_method    'Not Measured'
_exptl_crystal_F_000             756
_exptl_absorpt_coefficient_mu    0.248
_exptl_crystal_density_meas_temp ?

# Permitted for _exptl_absorpt_correction_type :
# analytical     'analytical from crystal shape'
#                Example: de Meulenaer&Tompa: ABST
# cylinder       'cylindrical'
# gaussian       'Gaussian from crystal shape'
#                Example: PLATON/ABSG
# integration    'integration from crystal shape'
# multi-scan     'symmetry-related measurements'
#                Example: SADABS, MULABS
# none           'no absorption corr. applied'
# numerical      'numerical from crystal shape'
# psi-scan       'psi-scan corrections'
#                Example: PLATON/ABSP
# refdelf        'refined from delta-F'
#                Example: SHELXA,
# sphere         'spherical'
#                Example: PLATON/ABSS
_exptl_absorpt_correction_type   multi-scan
_exptl_absorpt_process_details   'SADABS 2016/2, Bruker, 2016'
_exptl_absorpt_correction_T_min  0.7051
_exptl_absorpt_correction_T_max  0.7454

#===============================================================================

# 7. EXPERIMENTAL DATA

_exptl_special_details           
;
Diffractometer operator             P. Frisch
scanspeed                           20 s per frame
dx                                  37 mm
2553 frames measured in 5 data sets
phi-scans with delta_phi         = 0.5
omega-scans with delta_omega     = 0.5
;
_diffrn_ambient_temperature      100
_diffrn_radiation_wavelength     0.71073
_diffrn_radiation_probe          x-ray
_diffrn_radiation_type           MoK\a
_diffrn_radiation_source         'IMS microsource'
_diffrn_radiation_monochromator  'Helios optic'


_diffrn_measurement_device       ' \k-geometry diffractometer '
_diffrn_measurement_device_type  ' Bruker Photon CMOS '
_diffrn_measurement_method       ' phi- and omega-rotation '
_diffrn_detector                 ' CMOS plate '
_diffrn_detector_area_resol_mean 16

# number of measured reflections (redundant set)
_diffrn_reflns_number            89033
_diffrn_reflns_av_R_equivalents  0.0458
_diffrn_reflns_av_unetI/netI     0.0186
_diffrn_reflns_limit_h_min       -13
_diffrn_reflns_limit_h_max       13
_diffrn_reflns_limit_k_min       -14
_diffrn_reflns_limit_k_max       14
_diffrn_reflns_limit_l_min       -18
_diffrn_reflns_limit_l_max       19
_diffrn_reflns_theta_min         2.03
_diffrn_reflns_theta_max         25.35
_diffrn_reflns_theta_full        25.24
_diffrn_measured_fraction_theta_max 0.999
_diffrn_measured_fraction_theta_full 0.999
_diffrn_reflns_reduction_process 
;
;

# number of unique reflections
_reflns_number_total             7757
# number of observed reflections (> n sig(I))
_reflns_number_gt                7180
_reflns_threshold_expression     I>2\s(I)

_computing_data_collection       'APEX III Control Software (Bruker, 2016)'
_computing_cell_refinement       'SAINT (Bruker, 2017)'
_computing_data_reduction        'SAINT (Bruker, 2017)'
_computing_structure_solution    'SHELXT (Sheldrick, 2015)'
_computing_structure_refinement  
'SHELXL2014 (Sheldrick, 2014), SHELXLE (Huebschle, 2011)'
_computing_molecular_graphics    'PLATON (Spek, 2011)'
_computing_publication_material  'PLATON (Spek, 2011), enCIFer (Allen, 2014)'

#===============================================================================

# 8. REFINEMENT DATA

_refine_special_details          
;
 Refinement on F^2^ for ALL reflections except those
 flagged by the user for potential systematic errors.
 Weighted R-factors wR and all goodnesses of fit S
 are based on F^2^, conventional R-factors R are based
 on F, with F set to zero for negative F^2^. The
 observed criterion of F^2^ > 2sigma(F^2^) is used only
 for calculating -R-factor-obs etc. and is not
 relevant to the choice of reflections for refinement.
 R-factors based on F^2^ are statistically about twice
 as large as those based on F, and R-factors based on
 ALL data will be even larger.
;
_refine_ls_structure_factor_coef Fsqd
_refine_ls_matrix_type           full
_refine_ls_weighting_scheme      calc
_refine_ls_weighting_details     
'W=1/[\S^2^(FO^2^)+(0.0445P)^2^+1.7142P] WHERE P=(FO^2^+2FC^2^)/3'
_atom_sites_solution_primary     ?
_atom_sites_solution_secondary   ?
_atom_sites_solution_hydrogens   geom


# Permitted for _refine_ls_hydrogen_treatment :
# refall            - refined all H-atom parameters
# refxyz            - refined H-atom coordinates only
# refU              - refined H-atom U only
# noref             - no refinement of H-atom parameters
# constr            - H-atom parameters constrained
# hetero            - H-atom parameters constrained for H on C,
#                     all H-atom parameters refined for H on
#                     heteroatoms
# heteroxyz         - H-atom parameters constrained for H on C,
#                     refined H-atom coordinates only for H
#                     on heteroatoms
# heteroU           - H-atom parameters constrained for H on C,
#                     refined H-atom U's only for H on
#                     heteroatoms
# heteronoref       - H-atom parameters constrained for H on C,
#                     no refinement of H-atom parameters for
#                     H on heteroatoms
# hetero-mixed      - H-atom parameters constrained for H on C
#                     and some heteroatoms, all H-atom
#                     parameters refined for H on remaining
#                     heteroatoms.
# heteroxyz-mixed   - H-atom parameters constrained for H on C
#                     and some heteroatoms, refined H-atom
#                     coordinates only for H on remaining
#                     heteroatoms.
# heteroU-mixed     - H-atom parameters constrained for H on C
#                     and some heteroatoms, refined H-atom
#                     U's only for H on remaining heteroatoms
# heteronoref-mixed - H-atom parameters constrained for H on C
#                     and some heteroatoms, no refinement of
#                     H-atom parameters for H on remaining
#                     heteroatoms
# mixed   - some constrained, some independent
# undef   - H-atom parameters not defined
_refine_ls_hydrogen_treatment    constr

_refine_ls_extinction_method     none
_refine_ls_abs_structure_details ?
_refine_ls_abs_structure_Flack   .
_refine_ls_number_reflns         7757
_refine_ls_number_parameters     393
_refine_ls_number_restraints     0
_refine_ls_number_constraints    ?
_refine_ls_R_factor_all          0.0439
_refine_ls_R_factor_gt           0.0402
_refine_ls_wR_factor_ref         0.1016
_refine_ls_wR_factor_gt          0.0992
_refine_ls_goodness_of_fit_ref   1.123
_refine_ls_restrained_S_all      1.123
_refine_ls_shift/su_max          0.001
_refine_ls_shift/su_mean         0.000
_refine_diff_density_max         0.634
_refine_diff_density_min         -0.258
_refine_diff_density_rms         0.058

#===============================================================================

# 9. ATOMIC COORDINATES AND DISPLACEMENT PARAMETERS

loop_
_atom_site_label
_atom_site_type_symbol
_atom_site_thermal_displace_type
_atom_site_fract_x
_atom_site_fract_y
_atom_site_fract_z
_atom_site_occupancy
_atom_site_U_iso_or_equiv
_atom_site_calc_flag
_atom_site_refinement_flags
_atom_site_disorder_assembly
_atom_site_disorder_group
Si1 Si Uani 0.71400(4) 0.69945(4) 0.25668(3) 1.000 0.0148(1) d . . .
Si2 Si Uani 0.79659(5) 0.67971(4) 0.39582(3) 1.000 0.0157(2) d . . .
Si3 Si Uani 0.64654(5) 0.86879(4) 0.22315(3) 1.000 0.0166(2) d . . .
Si4 Si Uani 0.52170(5) 0.79707(5) 0.09409(3) 1.000 0.0215(2) d . . .
Si5 Si Uani 0.53713(5) 0.98187(5) 0.30505(4) 1.000 0.0245(2) d . . .
Si6 Si Uani 0.81586(5) 1.01059(5) 0.19273(4) 1.000 0.0249(2) d . . .
Si7 Si Uani 0.86519(5) 0.59861(5) 0.10996(3) 1.000 0.0203(2) d . . .
N1 N Uani 0.55754(14) 0.59091(13) 0.24420(10) 1.000 0.0178(5) d . . .
N2 N Uani 0.22544(15) 0.34602(15) 0.21630(11) 1.000 0.0233(5) d . . .
N3 N Uani 0.78799(14) 0.65212(14) 0.18288(10) 1.000 0.0192(5) d . . .
C1 C Uani 0.97108(17) 0.72452(18) 0.39435(12) 1.000 0.0207(6) d . . .
C2 C Uani 1.00931(18) 0.82948(18) 0.34785(13) 1.000 0.0252(6) d . . .
C3 C Uani 1.01579(19) 0.62458(19) 0.34645(14) 1.000 0.0265(6) d . . .
C4 C Uani 1.03935(19) 0.7557(2) 0.48271(13) 1.000 0.0277(7) d . . .
C5 C Uani 0.74351(18) 0.51628(17) 0.41278(13) 1.000 0.0233(6) d . . .
C6 C Uani 0.7593(2) 0.43025(18) 0.33622(14) 1.000 0.0269(6) d . . .
C7 C Uani 0.8135(2) 0.4907(2) 0.48995(14) 1.000 0.0321(7) d . . .
C8 C Uani 0.6106(2) 0.48497(19) 0.43010(15) 1.000 0.0291(7) d . . .
C9 C Uani 0.74564(18) 0.78136(18) 0.48387(12) 1.000 0.0216(6) d . . .
C10 C Uani 0.7628(2) 0.7549(2) 0.57434(13) 1.000 0.0311(7) d . . .
C11 C Uani 0.61302(19) 0.77653(19) 0.46509(13) 1.000 0.0253(6) d . . .
C12 C Uani 0.81451(19) 0.90919(18) 0.48323(13) 1.000 0.0254(6) d . . .
C13 C Uani 0.3648(2) 0.8111(3) 0.10093(18) 1.000 0.0542(10) d . . .
C14 C Uani 0.5840(3) 0.8754(3) 0.00629(16) 1.000 0.0564(10) d . . .
C15 C Uani 0.5065(3) 0.6397(2) 0.05533(16) 1.000 0.0423(8) d . . .
C16 C Uani 0.4930(3) 1.0880(2) 0.24006(17) 1.000 0.0464(9) d . . .
C17 C Uani 0.6245(2) 1.0776(2) 0.40138(15) 1.000 0.0334(7) d . . .
C18 C Uani 0.3931(2) 0.8962(2) 0.34016(16) 1.000 0.0360(7) d . . .
C19 C Uani 0.7748(3) 1.1327(2) 0.14529(19) 1.000 0.0519(10) d . . .
C20 C Uani 0.9081(3) 0.9432(2) 0.11896(19) 1.000 0.0485(9) d . . .
C21 C Uani 0.9150(2) 1.0862(2) 0.29079(15) 1.000 0.0405(8) d . . .
C22 C Uani 0.54355(18) 0.48133(16) 0.20299(12) 1.000 0.0197(6) d . . .
C23 C Uani 0.43685(18) 0.39752(17) 0.19400(13) 1.000 0.0216(6) d . . .
C24 C Uani 0.33263(17) 0.42441(17) 0.22524(12) 1.000 0.0201(6) d . . .
C25 C Uani 0.34866(18) 0.54074(17) 0.26601(13) 1.000 0.0222(6) d . . .
C26 C Uani 0.45846(17) 0.61767(17) 0.27405(12) 1.000 0.0209(6) d . . .
C27 C Uani 0.2125(2) 0.22484(18) 0.18006(15) 1.000 0.0305(7) d . . .
C28 C Uani 0.11734(18) 0.38170(19) 0.23850(15) 1.000 0.0291(7) d . . .
C29 C Uani 0.8197(2) 0.6161(2) -0.00060(14) 1.000 0.0365(8) d . . .
C30 C Uani 1.0321(2) 0.6670(2) 0.12376(15) 1.000 0.0326(7) d . . .
C31 C Uani 0.8459(2) 0.43711(19) 0.10801(15) 1.000 0.0306(7) d . . .
H2A H Uiso 1.09661 0.84850 0.34485 1.000 0.0380 c RU . .
H2B H Uiso 0.98676 0.89680 0.37812 1.000 0.0380 c RU . .
H2C H Uiso 0.96905 0.81040 0.29079 1.000 0.0380 c RU . .
H3A H Uiso 0.96911 0.59717 0.29177 1.000 0.0400 c RU . .
H3B H Uiso 1.00569 0.55994 0.37928 1.000 0.0400 c RU . .
H3C H Uiso 1.10100 0.65310 0.33784 1.000 0.0400 c RU . .
H4A H Uiso 1.12603 0.77164 0.47728 1.000 0.0420 c RU . .
H4B H Uiso 1.01469 0.69011 0.51405 1.000 0.0420 c RU . .
H4C H Uiso 1.02066 0.82521 0.51290 1.000 0.0420 c RU . .
H6A H Uiso 0.73580 0.45656 0.28430 1.000 0.0400 c RU . .
H6B H Uiso 0.70850 0.35219 0.33908 1.000 0.0400 c RU . .
H6C H Uiso 0.84366 0.42737 0.33664 1.000 0.0400 c RU . .
H7A H Uiso 0.78203 0.40902 0.49748 1.000 0.0480 c RU . .
H7B H Uiso 0.80364 0.54215 0.54047 1.000 0.0480 c RU . .
H7C H Uiso 0.89899 0.50483 0.48064 1.000 0.0480 c RU . .
H8A H Uiso 0.56217 0.50149 0.38370 1.000 0.0440 c RU . .
H8B H Uiso 0.60000 0.53167 0.48273 1.000 0.0440 c RU . .
H8C H Uiso 0.58476 0.40175 0.43495 1.000 0.0440 c RU . .
H10A H Uiso 0.70819 0.67963 0.57971 1.000 0.0470 c RU . .
H10B H Uiso 0.74503 0.81671 0.61435 1.000 0.0470 c RU . .
H10C H Uiso 0.84606 0.75163 0.58637 1.000 0.0470 c RU . .
H11A H Uiso 0.60167 0.80290 0.41089 1.000 0.0380 c RU . .
H11B H Uiso 0.58760 0.82753 0.50959 1.000 0.0380 c RU . .
H11C H Uiso 0.56469 0.69607 0.46275 1.000 0.0380 c RU . .
H12A H Uiso 0.80650 0.92854 0.42632 1.000 0.0380 c RU . .
H12B H Uiso 0.89968 0.91942 0.50067 1.000 0.0380 c RU . .
H12C H Uiso 0.78120 0.96096 0.52229 1.000 0.0380 c RU . .
H13A H Uiso 0.31885 0.78052 0.04629 1.000 0.0810 c RU . .
H13B H Uiso 0.36586 0.89356 0.11641 1.000 0.0810 c RU . .
H13C H Uiso 0.32722 0.76650 0.14371 1.000 0.0810 c RU . .
H14A H Uiso 0.53373 0.84064 -0.04616 1.000 0.0840 c RU . .
H14B H Uiso 0.66624 0.86832 -0.00016 1.000 0.0840 c RU . .
H14C H Uiso 0.58471 0.95813 0.01930 1.000 0.0840 c RU . .
H15A H Uiso 0.47454 0.62155 -0.00384 1.000 0.0630 c RU . .
H15B H Uiso 0.45146 0.59168 0.08885 1.000 0.0630 c RU . .
H15C H Uiso 0.58546 0.62288 0.06056 1.000 0.0630 c RU . .
H16A H Uiso 0.56551 1.13924 0.22334 1.000 0.0700 c RU . .
H16B H Uiso 0.44834 1.13527 0.27348 1.000 0.0700 c RU . .
H16C H Uiso 0.44225 1.04446 0.18968 1.000 0.0700 c RU . .
H17A H Uiso 0.70295 1.12014 0.38651 1.000 0.0500 c RU . .
H17B H Uiso 0.63628 1.02902 0.44398 1.000 0.0500 c RU . .
H17C H Uiso 0.57999 1.13340 0.42390 1.000 0.0500 c RU . .
H18A H Uiso 0.34455 0.84469 0.29159 1.000 0.0540 c RU . .
H18B H Uiso 0.34810 0.95011 0.36525 1.000 0.0540 c RU . .
H18C H Uiso 0.41145 0.84899 0.38193 1.000 0.0540 c RU . .
H19A H Uiso 0.84524 1.17780 0.12190 1.000 0.0780 c RU . .
H19B H Uiso 0.74792 1.18390 0.18883 1.000 0.0780 c RU . .
H19C H Uiso 0.70994 1.10000 0.10042 1.000 0.0780 c RU . .
H20A H Uiso 0.86067 0.91119 0.06501 1.000 0.0730 c RU . .
H20B H Uiso 0.93222 0.88025 0.14295 1.000 0.0730 c RU . .
H20C H Uiso 0.97998 1.00267 0.11013 1.000 0.0730 c RU . .
H21A H Uiso 0.98061 1.14801 0.27639 1.000 0.0610 c RU . .
H21B H Uiso 0.94843 1.02936 0.31603 1.000 0.0610 c RU . .
H21C H Uiso 0.86745 1.12051 0.33101 1.000 0.0610 c RU . .
H22 H Uiso 0.61107 0.46161 0.17914 1.000 0.0240 c RU . .
H23 H Uiso 0.43275 0.32086 0.16663 1.000 0.0260 c RU . .
H25 H Uiso 0.28212 0.56497 0.28785 1.000 0.0270 c RU . .
H26 H Uiso 0.46609 0.69463 0.30223 1.000 0.0250 c RU . .
H27A H Uiso 0.22221 0.21993 0.11966 1.000 0.0460 c RU . .
H27B H Uiso 0.13253 0.17809 0.18867 1.000 0.0460 c RU . .
H27C H Uiso 0.27401 0.19482 0.20744 1.000 0.0460 c RU . .
H28A H Uiso 0.11598 0.45361 0.21587 1.000 0.0440 c RU . .
H28B H Uiso 0.11710 0.39572 0.29987 1.000 0.0440 c RU . .
H28C H Uiso 0.04622 0.31977 0.21469 1.000 0.0440 c RU . .
H29A H Uiso 0.87300 0.58778 -0.03923 1.000 0.0550 c RU . .
H29B H Uiso 0.82588 0.69878 -0.00342 1.000 0.0550 c RU . .
H29C H Uiso 0.73657 0.57073 -0.01668 1.000 0.0550 c RU . .
H30A H Uiso 1.07211 0.62400 0.08307 1.000 0.0490 c RU . .
H30B H Uiso 1.06311 0.66393 0.18098 1.000 0.0490 c RU . .
H30C H Uiso 1.04783 0.74857 0.11440 1.000 0.0490 c RU . .
H31A H Uiso 0.76153 0.39584 0.09176 1.000 0.0460 c RU . .
H31B H Uiso 0.86933 0.42227 0.16404 1.000 0.0460 c RU . .
H31C H Uiso 0.89670 0.40913 0.06722 1.000 0.0460 c RU . .

loop_
_atom_site_aniso_label
_atom_site_aniso_U_11
_atom_site_aniso_U_22
_atom_site_aniso_U_33
_atom_site_aniso_U_23
_atom_site_aniso_U_13
_atom_site_aniso_U_12
Si1 0.0149(2) 0.0127(2) 0.0165(3) 0.0007(2) 0.0012(2) 0.0036(2)
Si2 0.0167(3) 0.0157(3) 0.0155(3) 0.0019(2) 0.0017(2) 0.0058(2)
Si3 0.0204(3) 0.0129(2) 0.0163(3) 0.0003(2) -0.0011(2) 0.0056(2)
Si4 0.0260(3) 0.0191(3) 0.0188(3) -0.0005(2) -0.0044(2) 0.0076(2)
Si5 0.0292(3) 0.0229(3) 0.0240(3) -0.0029(2) -0.0026(2) 0.0159(2)
Si6 0.0319(3) 0.0157(3) 0.0242(3) 0.0049(2) -0.0015(2) 0.0002(2)
Si7 0.0235(3) 0.0189(3) 0.0184(3) -0.0007(2) 0.0062(2) 0.0061(2)
N1 0.0158(8) 0.0156(8) 0.0212(8) 0.0012(6) 0.0007(6) 0.0037(6)
N2 0.0177(8) 0.0201(9) 0.0302(10) 0.0036(7) 0.0015(7) 0.0012(7)
N3 0.0198(8) 0.0182(8) 0.0194(8) 0.0006(6) 0.0032(6) 0.0053(7)
C1 0.0163(9) 0.0260(10) 0.0191(10) -0.0019(8) -0.0006(7) 0.0076(8)
C2 0.0179(10) 0.0281(11) 0.0264(11) -0.0008(8) 0.0016(8) 0.0023(8)
C3 0.0202(10) 0.0313(11) 0.0289(11) -0.0012(9) -0.0001(8) 0.0116(9)
C4 0.0233(11) 0.0315(12) 0.0272(11) -0.0005(9) -0.0062(8) 0.0091(9)
C5 0.0241(10) 0.0182(10) 0.0301(11) 0.0083(8) 0.0041(8) 0.0073(8)
C6 0.0293(11) 0.0170(10) 0.0354(12) 0.0043(8) 0.0007(9) 0.0080(8)
C7 0.0395(13) 0.0292(12) 0.0322(12) 0.0140(9) 0.0005(10) 0.0131(10)
C8 0.0298(12) 0.0247(11) 0.0343(12) 0.0127(9) 0.0074(9) 0.0044(9)
C9 0.0258(10) 0.0239(10) 0.0155(9) 0.0017(8) 0.0038(8) 0.0076(8)
C10 0.0419(13) 0.0376(13) 0.0163(10) 0.0025(9) 0.0037(9) 0.0154(11)
C11 0.0290(11) 0.0268(11) 0.0225(10) 0.0024(8) 0.0077(8) 0.0114(9)
C12 0.0289(11) 0.0218(10) 0.0248(11) -0.0042(8) 0.0016(8) 0.0093(9)
C13 0.0334(14) 0.077(2) 0.0447(16) -0.0248(14) -0.0142(12) 0.0215(14)
C14 0.073(2) 0.0542(18) 0.0262(13) 0.0139(12) -0.0117(13) -0.0145(15)
C15 0.0636(18) 0.0273(12) 0.0319(13) -0.0080(10) -0.0214(12) 0.0156(12)
C16 0.0668(19) 0.0381(14) 0.0435(15) 0.0034(11) -0.0074(13) 0.0345(14)
C17 0.0394(13) 0.0293(12) 0.0325(12) -0.0108(9) -0.0044(10) 0.0204(10)
C18 0.0295(12) 0.0402(13) 0.0399(13) -0.0063(10) 0.0054(10) 0.0182(10)
C19 0.0677(19) 0.0241(13) 0.0598(18) 0.0189(12) -0.0177(15) 0.0015(12)
C20 0.0501(16) 0.0340(14) 0.0551(17) 0.0039(12) 0.0266(13) -0.0042(12)
C21 0.0420(14) 0.0350(13) 0.0333(13) 0.0084(10) -0.0063(11) -0.0111(11)
C22 0.0202(10) 0.0169(9) 0.0221(10) 0.0008(7) 0.0017(8) 0.0060(8)
C23 0.0233(10) 0.0147(9) 0.0255(10) -0.0002(8) 0.0002(8) 0.0045(8)
C24 0.0198(10) 0.0199(10) 0.0204(10) 0.0055(8) -0.0006(7) 0.0038(8)
C25 0.0185(10) 0.0225(10) 0.0258(10) 0.0015(8) 0.0026(8) 0.0068(8)
C26 0.0204(10) 0.0180(9) 0.0237(10) -0.0001(8) 0.0009(8) 0.0056(8)
C27 0.0244(11) 0.0207(11) 0.0422(13) 0.0021(9) 0.0024(9) -0.0006(9)
C28 0.0184(10) 0.0270(11) 0.0407(13) 0.0057(9) 0.0017(9) 0.0035(9)
C29 0.0488(15) 0.0414(14) 0.0186(11) 0.0023(9) 0.0055(10) 0.0110(11)
C30 0.0273(12) 0.0369(13) 0.0327(12) 0.0009(10) 0.0136(9) 0.0065(10)
C31 0.0373(13) 0.0229(11) 0.0324(12) -0.0033(9) 0.0097(10) 0.0121(9)

#===============================================================================

# 10. MOLECULAR GEOMETRY

_geom_special_details            
;
 Bond distances, angles etc. have been calculated using the
 rounded fractional coordinates. All su's are estimated
 from the variances of the (full) variance-covariance matrix.
 The cell esds are taken into account in the estimation of
 distances, angles and torsion angles
;

loop_
_geom_bond_atom_site_label_1
_geom_bond_atom_site_label_2
_geom_bond_distance
_geom_bond_site_symmetry_1
_geom_bond_site_symmetry_2
_geom_bond_publ_flag
Si1 Si2 2.453(2) . . yes
Si1 Si3 2.450(2) . . yes
Si1 N1 1.928(2) . . yes
Si1 N3 1.616(2) . . yes
Si2 C1 1.951(3) . . yes
Si2 C5 1.958(3) . . yes
Si2 C9 1.948(3) . . yes
Si3 Si4 2.396(2) . . yes
Si3 Si5 2.381(2) . . yes
Si3 Si6 2.368(2) . . yes
Si4 C13 1.862(3) . . yes
Si4 C14 1.875(3) . . yes
Si4 C15 1.861(3) . . yes
Si5 C16 1.892(3) . . yes
Si5 C17 1.879(3) . . yes
Si5 C18 1.880(3) . . yes
Si6 C19 1.880(3) . . yes
Si6 C20 1.864(4) . . yes
Si6 C21 1.883(3) . . yes
Si7 N3 1.660(2) . . yes
Si7 C29 1.884(3) . . yes
Si7 C30 1.884(3) . . yes
Si7 C31 1.882(3) . . yes
N1 C22 1.353(3) . . yes
N1 C26 1.351(3) . . yes
N2 C24 1.342(3) . . yes
N2 C27 1.454(3) . . yes
N2 C28 1.457(3) . . yes
C1 C2 1.530(3) . . no
C1 C3 1.542(3) . . no
C1 C4 1.544(3) . . no
C5 C6 1.543(3) . . no
C5 C7 1.552(3) . . no
C5 C8 1.533(3) . . no
C9 C10 1.545(3) . . no
C9 C11 1.528(3) . . no
C9 C12 1.540(3) . . no
C22 C23 1.369(3) . . no
C23 C24 1.415(3) . . no
C24 C25 1.418(3) . . no
C25 C26 1.357(3) . . no
C2 H2A 0.9800 . . no
C2 H2B 0.9800 . . no
C2 H2C 0.9800 . . no
C3 H3A 0.9800 . . no
C3 H3B 0.9800 . . no
C3 H3C 0.9800 . . no
C4 H4A 0.9800 . . no
C4 H4B 0.9800 . . no
C4 H4C 0.9800 . . no
C6 H6A 0.9800 . . no
C6 H6B 0.9800 . . no
C6 H6C 0.9800 . . no
C7 H7A 0.9800 . . no
C7 H7B 0.9800 . . no
C7 H7C 0.9800 . . no
C8 H8A 0.9800 . . no
C8 H8B 0.9800 . . no
C8 H8C 0.9800 . . no
C10 H10A 0.9800 . . no
C10 H10B 0.9800 . . no
C10 H10C 0.9800 . . no
C11 H11A 0.9800 . . no
C11 H11B 0.9800 . . no
C11 H11C 0.9800 . . no
C12 H12A 0.9800 . . no
C12 H12B 0.9800 . . no
C12 H12C 0.9800 . . no
C13 H13A 0.9800 . . no
C13 H13B 0.9800 . . no
C13 H13C 0.9800 . . no
C14 H14A 0.9800 . . no
C14 H14B 0.9800 . . no
C14 H14C 0.9800 . . no
C15 H15A 0.9800 . . no
C15 H15B 0.9800 . . no
C15 H15C 0.9800 . . no
C16 H16A 0.9800 . . no
C16 H16B 0.9800 . . no
C16 H16C 0.9800 . . no
C17 H17A 0.9800 . . no
C17 H17B 0.9800 . . no
C17 H17C 0.9800 . . no
C18 H18A 0.9800 . . no
C18 H18B 0.9800 . . no
C18 H18C 0.9800 . . no
C19 H19A 0.9800 . . no
C19 H19B 0.9800 . . no
C19 H19C 0.9800 . . no
C20 H20A 0.9800 . . no
C20 H20B 0.9800 . . no
C20 H20C 0.9800 . . no
C21 H21A 0.9800 . . no
C21 H21B 0.9800 . . no
C21 H21C 0.9800 . . no
C22 H22 0.9500 . . no
C23 H23 0.9500 . . no
C25 H25 0.9500 . . no
C26 H26 0.9500 . . no
C27 H27A 0.9800 . . no
C27 H27B 0.9800 . . no
C27 H27C 0.9800 . . no
C28 H28A 0.9800 . . no
C28 H28B 0.9800 . . no
C28 H28C 0.9800 . . no
C29 H29A 0.9800 . . no
C29 H29B 0.9800 . . no
C29 H29C 0.9800 . . no
C30 H30A 0.9800 . . no
C30 H30B 0.9800 . . no
C30 H30C 0.9800 . . no
C31 H31A 0.9800 . . no
C31 H31B 0.9800 . . no
C31 H31C 0.9800 . . no

loop_
_geom_angle_atom_site_label_1
_geom_angle_atom_site_label_2
_geom_angle_atom_site_label_3
_geom_angle
_geom_angle_site_symmetry_1
_geom_angle_site_symmetry_2
_geom_angle_site_symmetry_3
_geom_angle_publ_flag
Si2 Si1 Si3 125.08(3) . . . yes
Si2 Si1 N1 103.03(6) . . . yes
Si2 Si1 N3 111.35(7) . . . yes
Si3 Si1 N1 96.84(6) . . . yes
Si3 Si1 N3 111.22(7) . . . yes
N1 Si1 N3 106.08(8) . . . yes
Si1 Si2 C1 106.25(6) . . . yes
Si1 Si2 C5 108.97(7) . . . yes
Si1 Si2 C9 110.74(7) . . . yes
C1 Si2 C5 109.78(9) . . . yes
C1 Si2 C9 110.38(9) . . . yes
C5 Si2 C9 110.62(9) . . . yes
Si1 Si3 Si4 104.20(3) . . . yes
Si1 Si3 Si5 128.53(3) . . . yes
Si1 Si3 Si6 108.27(3) . . . yes
Si4 Si3 Si5 104.01(4) . . . yes
Si4 Si3 Si6 106.88(3) . . . yes
Si5 Si3 Si6 103.41(3) . . . yes
Si3 Si4 C13 113.60(10) . . . yes
Si3 Si4 C14 111.64(10) . . . yes
Si3 Si4 C15 113.81(10) . . . yes
C13 Si4 C14 107.05(15) . . . yes
C13 Si4 C15 105.13(15) . . . yes
C14 Si4 C15 104.94(13) . . . yes
Si3 Si5 C16 108.97(10) . . . yes
Si3 Si5 C17 114.97(8) . . . yes
Si3 Si5 C18 115.25(8) . . . yes
C16 Si5 C17 104.13(11) . . . yes
C16 Si5 C18 105.82(13) . . . yes
C17 Si5 C18 106.77(11) . . . yes
Si3 Si6 C19 113.19(11) . . . yes
Si3 Si6 C20 111.15(9) . . . yes
Si3 Si6 C21 111.75(8) . . . yes
C19 Si6 C20 107.92(13) . . . yes
C19 Si6 C21 104.21(12) . . . yes
C20 Si6 C21 108.27(13) . . . yes
N3 Si7 C29 114.39(10) . . . yes
N3 Si7 C30 114.54(10) . . . yes
N3 Si7 C31 111.35(10) . . . yes
C29 Si7 C30 104.03(11) . . . yes
C29 Si7 C31 105.51(11) . . . yes
C30 Si7 C31 106.21(11) . . . yes
Si1 N1 C22 119.36(14) . . . yes
Si1 N1 C26 123.76(13) . . . yes
C22 N1 C26 116.88(17) . . . yes
C24 N2 C27 121.25(18) . . . yes
C24 N2 C28 120.63(18) . . . yes
C27 N2 C28 118.03(18) . . . yes
Si1 N3 Si7 177.15(12) . . . yes
Si2 C1 C2 110.22(14) . . . yes
Si2 C1 C3 110.70(14) . . . yes
Si2 C1 C4 113.83(14) . . . yes
C2 C1 C3 106.64(16) . . . no
C2 C1 C4 108.21(17) . . . no
C3 C1 C4 106.93(17) . . . no
Si2 C5 C6 112.67(14) . . . yes
Si2 C5 C7 112.16(14) . . . yes
Si2 C5 C8 110.89(14) . . . yes
C6 C5 C7 106.89(17) . . . no
C6 C5 C8 107.87(17) . . . no
C7 C5 C8 106.01(17) . . . no
Si2 C9 C10 115.85(15) . . . yes
Si2 C9 C11 109.67(14) . . . yes
Si2 C9 C12 109.69(14) . . . yes
C10 C9 C11 107.96(17) . . . no
C10 C9 C12 107.36(17) . . . no
C11 C9 C12 105.81(17) . . . no
N1 C22 C23 123.19(19) . . . yes
C22 C23 C24 120.37(19) . . . no
N2 C24 C23 122.58(18) . . . yes
N2 C24 C25 122.03(19) . . . yes
C23 C24 C25 115.40(18) . . . no
C24 C25 C26 120.43(19) . . . no
N1 C26 C25 123.67(18) . . . yes
C1 C2 H2A 109.00 . . . no
C1 C2 H2B 109.00 . . . no
C1 C2 H2C 109.00 . . . no
H2A C2 H2B 109.00 . . . no
H2A C2 H2C 109.00 . . . no
H2B C2 H2C 109.00 . . . no
C1 C3 H3A 109.00 . . . no
C1 C3 H3B 109.00 . . . no
C1 C3 H3C 109.00 . . . no
H3A C3 H3B 109.00 . . . no
H3A C3 H3C 109.00 . . . no
H3B C3 H3C 109.00 . . . no
C1 C4 H4A 109.00 . . . no
C1 C4 H4B 109.00 . . . no
C1 C4 H4C 109.00 . . . no
H4A C4 H4B 109.00 . . . no
H4A C4 H4C 109.00 . . . no
H4B C4 H4C 109.00 . . . no
C5 C6 H6A 109.00 . . . no
C5 C6 H6B 109.00 . . . no
C5 C6 H6C 109.00 . . . no
H6A C6 H6B 109.00 . . . no
H6A C6 H6C 109.00 . . . no
H6B C6 H6C 109.00 . . . no
C5 C7 H7A 109.00 . . . no
C5 C7 H7B 109.00 . . . no
C5 C7 H7C 109.00 . . . no
H7A C7 H7B 109.00 . . . no
H7A C7 H7C 109.00 . . . no
H7B C7 H7C 109.00 . . . no
C5 C8 H8A 109.00 . . . no
C5 C8 H8B 109.00 . . . no
C5 C8 H8C 109.00 . . . no
H8A C8 H8B 109.00 . . . no
H8A C8 H8C 109.00 . . . no
H8B C8 H8C 109.00 . . . no
C9 C10 H10A 109.00 . . . no
C9 C10 H10B 109.00 . . . no
C9 C10 H10C 109.00 . . . no
H10A C10 H10B 109.00 . . . no
H10A C10 H10C 109.00 . . . no
H10B C10 H10C 109.00 . . . no
C9 C11 H11A 109.00 . . . no
C9 C11 H11B 109.00 . . . no
C9 C11 H11C 109.00 . . . no
H11A C11 H11B 109.00 . . . no
H11A C11 H11C 109.00 . . . no
H11B C11 H11C 109.00 . . . no
C9 C12 H12A 109.00 . . . no
C9 C12 H12B 109.00 . . . no
C9 C12 H12C 109.00 . . . no
H12A C12 H12B 109.00 . . . no
H12A C12 H12C 109.00 . . . no
H12B C12 H12C 109.00 . . . no
Si4 C13 H13A 109.00 . . . no
Si4 C13 H13B 109.00 . . . no
Si4 C13 H13C 109.00 . . . no
H13A C13 H13B 110.00 . . . no
H13A C13 H13C 109.00 . . . no
H13B C13 H13C 109.00 . . . no
Si4 C14 H14A 109.00 . . . no
Si4 C14 H14B 109.00 . . . no
Si4 C14 H14C 109.00 . . . no
H14A C14 H14B 109.00 . . . no
H14A C14 H14C 110.00 . . . no
H14B C14 H14C 109.00 . . . no
Si4 C15 H15A 109.00 . . . no
Si4 C15 H15B 109.00 . . . no
Si4 C15 H15C 109.00 . . . no
H15A C15 H15B 109.00 . . . no
H15A C15 H15C 109.00 . . . no
H15B C15 H15C 109.00 . . . no
Si5 C16 H16A 109.00 . . . no
Si5 C16 H16B 109.00 . . . no
Si5 C16 H16C 109.00 . . . no
H16A C16 H16B 109.00 . . . no
H16A C16 H16C 109.00 . . . no
H16B C16 H16C 109.00 . . . no
Si5 C17 H17A 109.00 . . . no
Si5 C17 H17B 109.00 . . . no
Si5 C17 H17C 110.00 . . . no
H17A C17 H17B 109.00 . . . no
H17A C17 H17C 110.00 . . . no
H17B C17 H17C 109.00 . . . no
Si5 C18 H18A 109.00 . . . no
Si5 C18 H18B 110.00 . . . no
Si5 C18 H18C 109.00 . . . no
H18A C18 H18B 109.00 . . . no
H18A C18 H18C 109.00 . . . no
H18B C18 H18C 109.00 . . . no
Si6 C19 H19A 109.00 . . . no
Si6 C19 H19B 109.00 . . . no
Si6 C19 H19C 109.00 . . . no
H19A C19 H19B 109.00 . . . no
H19A C19 H19C 109.00 . . . no
H19B C19 H19C 110.00 . . . no
Si6 C20 H20A 109.00 . . . no
Si6 C20 H20B 109.00 . . . no
Si6 C20 H20C 109.00 . . . no
H20A C20 H20B 109.00 . . . no
H20A C20 H20C 109.00 . . . no
H20B C20 H20C 109.00 . . . no
Si6 C21 H21A 109.00 . . . no
Si6 C21 H21B 109.00 . . . no
Si6 C21 H21C 109.00 . . . no
H21A C21 H21B 110.00 . . . no
H21A C21 H21C 109.00 . . . no
H21B C21 H21C 109.00 . . . no
N1 C22 H22 118.00 . . . no
C23 C22 H22 118.00 . . . no
C22 C23 H23 120.00 . . . no
C24 C23 H23 120.00 . . . no
C24 C25 H25 120.00 . . . no
C26 C25 H25 120.00 . . . no
N1 C26 H26 118.00 . . . no
C25 C26 H26 118.00 . . . no
N2 C27 H27A 109.00 . . . no
N2 C27 H27B 109.00 . . . no
N2 C27 H27C 109.00 . . . no
H27A C27 H27B 109.00 . . . no
H27A C27 H27C 109.00 . . . no
H27B C27 H27C 109.00 . . . no
N2 C28 H28A 109.00 . . . no
N2 C28 H28B 109.00 . . . no
N2 C28 H28C 109.00 . . . no
H28A C28 H28B 109.00 . . . no
H28A C28 H28C 109.00 . . . no
H28B C28 H28C 109.00 . . . no
Si7 C29 H29A 109.00 . . . no
Si7 C29 H29B 109.00 . . . no
Si7 C29 H29C 109.00 . . . no
H29A C29 H29B 109.00 . . . no
H29A C29 H29C 109.00 . . . no
H29B C29 H29C 110.00 . . . no
Si7 C30 H30A 109.00 . . . no
Si7 C30 H30B 109.00 . . . no
Si7 C30 H30C 109.00 . . . no
H30A C30 H30B 109.00 . . . no
H30A C30 H30C 109.00 . . . no
H30B C30 H30C 109.00 . . . no
Si7 C31 H31A 109.00 . . . no
Si7 C31 H31B 109.00 . . . no
Si7 C31 H31C 109.00 . . . no
H31A C31 H31B 109.00 . . . no
H31A C31 H31C 109.00 . . . no
H31B C31 H31C 109.00 . . . no

loop_
_geom_torsion_atom_site_label_1
_geom_torsion_atom_site_label_2
_geom_torsion_atom_site_label_3
_geom_torsion_atom_site_label_4
_geom_torsion
_geom_torsion_site_symmetry_1
_geom_torsion_site_symmetry_2
_geom_torsion_site_symmetry_3
_geom_torsion_site_symmetry_4
_geom_torsion_publ_flag
Si3 Si1 Si2 C1 -97.54(7) . . . . no
Si3 Si1 Si2 C5 144.24(7) . . . . no
Si3 Si1 Si2 C9 22.35(8) . . . . no
N1 Si1 Si2 C1 154.29(8) . . . . no
N1 Si1 Si2 C5 36.07(9) . . . . no
N1 Si1 Si2 C9 -85.82(9) . . . . no
N3 Si1 Si2 C1 40.99(10) . . . . no
N3 Si1 Si2 C5 -77.23(10) . . . . no
N3 Si1 Si2 C9 160.87(10) . . . . no
Si2 Si1 Si3 Si4 -161.62(4) . . . . no
Si2 Si1 Si3 Si5 -40.24(5) . . . . no
Si2 Si1 Si3 Si6 84.87(4) . . . . no
N1 Si1 Si3 Si4 -50.42(6) . . . . no
N1 Si1 Si3 Si5 70.96(6) . . . . no
N1 Si1 Si3 Si6 -163.93(6) . . . . no
N3 Si1 Si3 Si4 59.81(7) . . . . no
N3 Si1 Si3 Si5 -178.81(7) . . . . no
N3 Si1 Si3 Si6 -53.70(7) . . . . no
Si2 Si1 N1 C22 -95.02(14) . . . . no
Si2 Si1 N1 C26 85.42(15) . . . . no
Si3 Si1 N1 C22 136.53(14) . . . . no
Si3 Si1 N1 C26 -43.03(16) . . . . no
N3 Si1 N1 C22 22.09(16) . . . . no
N3 Si1 N1 C26 -157.48(15) . . . . no
Si1 Si2 C1 C2 39.78(14) . . . . no
Si1 Si2 C1 C3 -77.95(14) . . . . no
Si1 Si2 C1 C4 161.57(14) . . . . no
C5 Si2 C1 C2 157.47(13) . . . . no
C5 Si2 C1 C3 39.73(16) . . . . no
C5 Si2 C1 C4 -80.75(17) . . . . no
C9 Si2 C1 C2 -80.34(15) . . . . no
C9 Si2 C1 C3 161.93(14) . . . . no
C9 Si2 C1 C4 41.45(18) . . . . no
Si1 Si2 C5 C6 46.77(16) . . . . no
Si1 Si2 C5 C7 167.44(13) . . . . no
Si1 Si2 C5 C8 -74.26(15) . . . . no
C1 Si2 C5 C6 -69.21(17) . . . . no
C1 Si2 C5 C7 51.46(17) . . . . no
C1 Si2 C5 C8 169.77(14) . . . . no
C9 Si2 C5 C6 168.74(15) . . . . no
C9 Si2 C5 C7 -70.60(17) . . . . no
C9 Si2 C5 C8 47.71(17) . . . . no
Si1 Si2 C9 C10 164.66(14) . . . . no
Si1 Si2 C9 C11 42.17(15) . . . . no
Si1 Si2 C9 C12 -73.64(14) . . . . no
C1 Si2 C9 C10 -77.97(17) . . . . no
C1 Si2 C9 C11 159.54(14) . . . . no
C1 Si2 C9 C12 43.74(16) . . . . no
C5 Si2 C9 C10 43.73(18) . . . . no
C5 Si2 C9 C11 -78.76(16) . . . . no
C5 Si2 C9 C12 165.44(14) . . . . no
Si1 Si3 Si4 C13 121.19(12) . . . . no
Si1 Si3 Si4 C14 -117.65(12) . . . . no
Si1 Si3 Si4 C15 0.92(11) . . . . no
Si5 Si3 Si4 C13 -15.31(12) . . . . no
Si5 Si3 Si4 C14 105.85(12) . . . . no
Si5 Si3 Si4 C15 -135.58(11) . . . . no
Si6 Si3 Si4 C13 -124.31(12) . . . . no
Si6 Si3 Si4 C14 -3.15(12) . . . . no
Si6 Si3 Si4 C15 115.42(11) . . . . no
Si1 Si3 Si5 C16 -172.36(10) . . . . no
Si1 Si3 Si5 C17 71.23(9) . . . . no
Si1 Si3 Si5 C18 -53.62(10) . . . . no
Si4 Si3 Si5 C16 -50.91(10) . . . . no
Si4 Si3 Si5 C17 -167.32(9) . . . . no
Si4 Si3 Si5 C18 67.83(9) . . . . no
Si6 Si3 Si5 C16 60.63(10) . . . . no
Si6 Si3 Si5 C17 -55.78(9) . . . . no
Si6 Si3 Si5 C18 179.37(9) . . . . no
Si1 Si3 Si6 C19 168.62(10) . . . . no
Si1 Si3 Si6 C20 46.98(11) . . . . no
Si1 Si3 Si6 C21 -74.09(9) . . . . no
Si4 Si3 Si6 C19 56.90(11) . . . . no
Si4 Si3 Si6 C20 -64.74(11) . . . . no
Si4 Si3 Si6 C21 174.19(8) . . . . no
Si5 Si3 Si6 C19 -52.51(11) . . . . no
Si5 Si3 Si6 C20 -174.16(11) . . . . no
Si5 Si3 Si6 C21 64.77(9) . . . . no
Si1 N1 C22 C23 177.49(16) . . . . no
C26 N1 C22 C23 -2.9(3) . . . . no
Si1 N1 C26 C25 -179.25(16) . . . . no
C22 N1 C26 C25 1.2(3) . . . . no
C27 N2 C24 C23 5.5(3) . . . . no
C27 N2 C24 C25 -175.28(19) . . . . no
C28 N2 C24 C23 -171.12(19) . . . . no
C28 N2 C24 C25 8.1(3) . . . . no
N1 C22 C23 C24 2.8(3) . . . . no
C22 C23 C24 N2 178.48(19) . . . . no
C22 C23 C24 C25 -0.8(3) . . . . no
N2 C24 C25 C26 179.89(19) . . . . no
C23 C24 C25 C26 -0.8(3) . . . . no
C24 C25 C26 N1 0.7(3) . . . . no

loop_
_geom_hbond_atom_site_label_D
_geom_hbond_atom_site_label_H
_geom_hbond_atom_site_label_A
_geom_hbond_distance_DH
_geom_hbond_distance_HA
_geom_hbond_distance_DA
_geom_hbond_angle_DHA
_geom_hbond_site_symmetry_A
_geom_hbond_publ_flag
#
#D   H   A   D - H  H...A   D...A    D - H...A  symm(A)
#
C8 H8A N1 0.9800 2.6200 3.485(4) 148.00 . yes

# Loop Mechanism for Extra Tables(s)

#loop_
#_publ_manuscript_incl_extra_item
#'_geom_extra_tableA_col_1'
#'_geom_extra_tableA_col_2'
#'_geom_extra_tableA_col_3'
#'_geom_extra_table_head_A'
#'_geom_table_footnote_A'
#'_geom_extra_tableB_col_1'
#'_geom_extra_tableB_col_2'
#'_geom_extra_tableB_col_3'
#'_geom_extra_table_head_B'
#'_geom_table_footnote_B'


#
#loop_
#_geom_extra_tableA_col_1
#_geom_extra_tableA_col_2
#_geom_extra_tableA_col_3
# ? ? ?


#
#loop_
#_geom_extra_tableB_col_1
#_geom_extra_tableB_col_2
#_geom_extra_tableB_col_3
# ? ? ?


#
#_geom_table_footnote_A
#;
# ?
#;


#
#_geom_table_footnote_B
#;
# ?
#;


#
#_geom_table_footnote_A
#;
# ?
#;


#
#_geom_table_footnote_B
#;
# ?
#;

_shelx_res_file                  
;
TITL mo_ReiDo38_0m_a.res in P-1
    mo_ReiDo38_0m.res
    created by SHELXL-2016/6 at 11:51:57 on 01-Jul-2019
CELL 0.71073 11.5152 11.9401 16.1001 97.728 92.844 104.175
ZERR 2.00 0.0092 0.0092 0.0070 0.017 0.018 0.019
LATT 1
SFAC C H N SI
UNIT 62 146 6 14
LIST 4
TEMP -173.160
ACTA
L.S. 4
FMAP 2
PLAN -5 0 0.00
HTAB
BOND $H
CONF
WGHT    0.044500    1.714200
FVAR       0.67269
SI1   4    0.714002    0.699448    0.256681    11.00000    0.01490    0.01269 =
         0.01646    0.00066    0.00117    0.00363
N1    3    0.557543    0.590909    0.244200    11.00000    0.01583    0.01563 =
         0.02117    0.00118    0.00071    0.00374
C1    1    0.971084    0.724522    0.394353    11.00000    0.01627    0.02598 =
         0.01909   -0.00186   -0.00057    0.00758
SI2   4    0.796593    0.679714    0.395823    11.00000    0.01666    0.01568 =
         0.01551    0.00192    0.00166    0.00578
N2    3    0.225443    0.346024    0.216295    11.00000    0.01773    0.02013 =
         0.03024    0.00358    0.00150    0.00121
C2    1    1.009309    0.829482    0.347851    11.00000    0.01786    0.02806 =
         0.02639   -0.00077    0.00160    0.00231
AFIX 137
H2A   2    1.096606    0.848498    0.344847    11.00000   -1.50000
H2B   2    0.986757    0.896797    0.378120    11.00000   -1.50000
H2C   2    0.969055    0.810396    0.290793    11.00000   -1.50000
AFIX   0
SI4   4    0.521701    0.797072    0.094092    11.00000    0.02595    0.01905 =
         0.01880   -0.00047   -0.00436    0.00758
C4    1    1.039349    0.755722    0.482711    11.00000    0.02328    0.03148 =
         0.02716   -0.00047   -0.00615    0.00907
AFIX 137
H4A   2    1.126034    0.771642    0.477276    11.00000   -1.50000
H4B   2    1.014689    0.690114    0.514048    11.00000   -1.50000
H4C   2    1.020656    0.825214    0.512897    11.00000   -1.50000
AFIX   0
SI5   4    0.537132    0.981872    0.305049    11.00000    0.02925    0.02293 =
         0.02400   -0.00289   -0.00258    0.01589
C5    1    0.743509    0.516278    0.412784    11.00000    0.02413    0.01819 =
         0.03012    0.00825    0.00411    0.00732
SI3   4    0.646544    0.868785    0.223149    11.00000    0.02038    0.01287 =
         0.01628    0.00029   -0.00105    0.00559
N3    3    0.787992    0.652123    0.182882    11.00000    0.01981    0.01816 =
         0.01945    0.00058    0.00318    0.00527
C3    1    1.015795    0.624581    0.346448    11.00000    0.02018    0.03134 =
         0.02889   -0.00117   -0.00012    0.01158
AFIX 137
H3A   2    0.969109    0.597169    0.291773    11.00000   -1.50000
H3B   2    1.005695    0.559942    0.379276    11.00000   -1.50000
H3C   2    1.101002    0.653102    0.337843    11.00000   -1.50000
AFIX   0
SI6   4    0.815856    1.010590    0.192734    11.00000    0.03189    0.01569 =
         0.02420    0.00493   -0.00152    0.00024
C6    1    0.759311    0.430250    0.336215    11.00000    0.02928    0.01701 =
         0.03539    0.00427    0.00069    0.00797
AFIX 137
H6A   2    0.735805    0.456555    0.284298    11.00000   -1.50000
H6B   2    0.708503    0.352186    0.339083    11.00000   -1.50000
H6C   2    0.843661    0.427374    0.336638    11.00000   -1.50000
AFIX   0
SI7   4    0.865190    0.598607    0.109961    11.00000    0.02355    0.01890 =
         0.01838   -0.00074    0.00622    0.00615
C7    1    0.813494    0.490715    0.489955    11.00000    0.03947    0.02923 =
         0.03224    0.01397    0.00053    0.01306
AFIX 137
H7A   2    0.782033    0.409023    0.497476    11.00000   -1.50000
H7B   2    0.803640    0.542153    0.540466    11.00000   -1.50000
H7C   2    0.898995    0.504831    0.480644    11.00000   -1.50000
AFIX   0
C8    1    0.610631    0.484974    0.430104    11.00000    0.02977    0.02473 =
         0.03428    0.01274    0.00739    0.00443
AFIX 137
H8A   2    0.562174    0.501486    0.383705    11.00000   -1.50000
H8B   2    0.599996    0.531667    0.482730    11.00000   -1.50000
H8C   2    0.584758    0.401753    0.434952    11.00000   -1.50000
AFIX   0
C9    1    0.745644    0.781362    0.483869    11.00000    0.02584    0.02386 =
         0.01553    0.00166    0.00382    0.00764
C10   1    0.762800    0.754915    0.574344    11.00000    0.04192    0.03763 =
         0.01635    0.00253    0.00367    0.01545
AFIX 137
H10A  2    0.708191    0.679626    0.579707    11.00000   -1.50000
H10B  2    0.745027    0.816710    0.614351    11.00000   -1.50000
H10C  2    0.846065    0.751631    0.586372    11.00000   -1.50000
AFIX   0
C11   1    0.613017    0.776531    0.465089    11.00000    0.02902    0.02684 =
         0.02253    0.00241    0.00767    0.01139
AFIX 137
H11A  2    0.601674    0.802896    0.410887    11.00000   -1.50000
H11B  2    0.587603    0.827528    0.509586    11.00000   -1.50000
H11C  2    0.564689    0.696071    0.462747    11.00000   -1.50000
AFIX   0
C12   1    0.814513    0.909188    0.483226    11.00000    0.02887    0.02180 =
         0.02480   -0.00423    0.00157    0.00927
AFIX 137
H12A  2    0.806495    0.928543    0.426318    11.00000   -1.50000
H12B  2    0.899683    0.919416    0.500666    11.00000   -1.50000
H12C  2    0.781196    0.960965    0.522286    11.00000   -1.50000
AFIX   0
C13   1    0.364833    0.811072    0.100935    11.00000    0.03344    0.07712 =
         0.04474   -0.02483   -0.01422    0.02155
AFIX 137
H13A  2    0.318849    0.780522    0.046287    11.00000   -1.50000
H13B  2    0.365855    0.893564    0.116410    11.00000   -1.50000
H13C  2    0.327218    0.766499    0.143709    11.00000   -1.50000
AFIX   0
C14   1    0.584033    0.875383    0.006292    11.00000    0.07278    0.05417 =
         0.02616    0.01394   -0.01173   -0.01451
AFIX 137
H14A  2    0.533730    0.840637   -0.046163    11.00000   -1.50000
H14B  2    0.666235    0.868319   -0.000156    11.00000   -1.50000
H14C  2    0.584714    0.958127    0.019301    11.00000   -1.50000
AFIX   0
C15   1    0.506490    0.639660    0.055328    11.00000    0.06356    0.02732 =
         0.03188   -0.00798   -0.02139    0.01556
AFIX 137
H15A  2    0.474540    0.621554   -0.003838    11.00000   -1.50000
H15B  2    0.451461    0.591679    0.088854    11.00000   -1.50000
H15C  2    0.585461    0.622877    0.060563    11.00000   -1.50000
AFIX   0
C17   1    0.624541    1.077550    0.401377    11.00000    0.03945    0.02929 =
         0.03253   -0.01076   -0.00439    0.02043
AFIX 137
H17A  2    0.702948    1.120137    0.386507    11.00000   -1.50000
H17B  2    0.636283    1.029025    0.443976    11.00000   -1.50000
H17C  2    0.579991    1.133403    0.423901    11.00000   -1.50000
AFIX   0
C16   1    0.492988    1.087999    0.240056    11.00000    0.06683    0.03813 =
         0.04350    0.00337   -0.00739    0.03454
AFIX 137
H16A  2    0.565505    1.139242    0.223344    11.00000   -1.50000
H16B  2    0.448342    1.135274    0.273480    11.00000   -1.50000
H16C  2    0.442247    1.044461    0.189675    11.00000   -1.50000
AFIX   0
C18   1    0.393062    0.896153    0.340159    11.00000    0.02947    0.04018 =
         0.03990   -0.00634    0.00541    0.01819
AFIX 137
H18A  2    0.344554    0.844690    0.291590    11.00000   -1.50000
H18B  2    0.348101    0.950108    0.365252    11.00000   -1.50000
H18C  2    0.411452    0.848992    0.381933    11.00000   -1.50000
AFIX   0
C20   1    0.908119    0.943184    0.118958    11.00000    0.05009    0.03405 =
         0.05508    0.00390    0.02661   -0.00420
AFIX 137
H20A  2    0.860666    0.911188    0.065009    11.00000   -1.50000
H20B  2    0.932222    0.880251    0.142947    11.00000   -1.50000
H20C  2    0.979978    1.002673    0.110130    11.00000   -1.50000
AFIX   0
C21   1    0.914966    1.086176    0.290793    11.00000    0.04197    0.03503 =
         0.03330    0.00843   -0.00626   -0.01106
AFIX 137
H21A  2    0.980613    1.148010    0.276391    11.00000   -1.50000
H21B  2    0.948431    1.029360    0.316026    11.00000   -1.50000
H21C  2    0.867453    1.120512    0.331015    11.00000   -1.50000
AFIX   0
C22   1    0.543547    0.481331    0.202990    11.00000    0.02019    0.01691 =
         0.02215    0.00081    0.00165    0.00597
AFIX  43
H22   2    0.611069    0.461609    0.179136    11.00000   -1.20000
AFIX   0
C23   1    0.436849    0.397518    0.193997    11.00000    0.02332    0.01474 =
         0.02552   -0.00017    0.00021    0.00449
AFIX  43
H23   2    0.432749    0.320860    0.166626    11.00000   -1.20000
AFIX   0
C24   1    0.332626    0.424410    0.225236    11.00000    0.01980    0.01992 =
         0.02042    0.00548   -0.00062    0.00377
C25   1    0.348664    0.540741    0.266013    11.00000    0.01848    0.02249 =
         0.02581    0.00146    0.00265    0.00681
AFIX  43
H25   2    0.282116    0.564974    0.287846    11.00000   -1.20000
AFIX   0
C26   1    0.458459    0.617667    0.274047    11.00000    0.02037    0.01804 =
         0.02369   -0.00010    0.00087    0.00561
AFIX  43
H26   2    0.466090    0.694634    0.302230    11.00000   -1.20000
AFIX   0
C27   1    0.212493    0.224836    0.180062    11.00000    0.02443    0.02066 =
         0.04221    0.00211    0.00243   -0.00058
AFIX 137
H27A  2    0.222214    0.219934    0.119659    11.00000   -1.50000
H27B  2    0.132528    0.178086    0.188667    11.00000   -1.50000
H27C  2    0.274012    0.194825    0.207444    11.00000   -1.50000
AFIX   0
C28   1    0.117344    0.381700    0.238499    11.00000    0.01835    0.02702 =
         0.04069    0.00572    0.00167    0.00351
AFIX 137
H28A  2    0.115980    0.453612    0.215871    11.00000   -1.50000
H28B  2    0.117098    0.395720    0.299872    11.00000   -1.50000
H28C  2    0.046224    0.319771    0.214694    11.00000   -1.50000
AFIX   0
C29   1    0.819708    0.616066   -0.000603    11.00000    0.04879    0.04136 =
         0.01858    0.00225    0.00552    0.01102
AFIX 137
H29A  2    0.873001    0.587777   -0.039232    11.00000   -1.50000
H29B  2    0.825882    0.698776   -0.003423    11.00000   -1.50000
H29C  2    0.736574    0.570729   -0.016684    11.00000   -1.50000
AFIX   0
C30   1    1.032080    0.666977    0.123758    11.00000    0.02728    0.03691 =
         0.03275    0.00095    0.01356    0.00654
AFIX 137
H30A  2    1.072114    0.623996    0.083073    11.00000   -1.50000
H30B  2    1.063108    0.663928    0.180978    11.00000   -1.50000
H30C  2    1.047830    0.748573    0.114402    11.00000   -1.50000
AFIX   0
C31   1    0.845875    0.437113    0.108014    11.00000    0.03729    0.02294 =
         0.03237   -0.00328    0.00971    0.01210
AFIX 137
H31A  2    0.761528    0.395836    0.091759    11.00000   -1.50000
H31B  2    0.869334    0.422273    0.164044    11.00000   -1.50000
H31C  2    0.896705    0.409133    0.067224    11.00000   -1.50000
AFIX   0
C19   1    0.774832    1.132681    0.145292    11.00000    0.06770    0.02410 =
         0.05980    0.01890   -0.01771    0.00151
AFIX 137
H19A  2    0.845241    1.177799    0.121897    11.00000   -1.50000
H19B  2    0.747922    1.183899    0.188828    11.00000   -1.50000
H19C  2    0.709943    1.100004    0.100416    11.00000   -1.50000
AFIX   0
HKLF 4 1 1 0 0 0 1 0 0 0 1
 
 
 
 
REM  mo_ReiDo38_0m_a.res in P-1
REM R1 =  0.0402 for    7180 Fo > 4sig(Fo)  and  0.0439 for all    7757 data
REM    393 parameters refined using      0 restraints
 
END
 
WGHT      0.0445      1.7142
 
REM Instructions for potential hydrogen bonds
HTAB C22 N3
 
REM Highest difference peak  0.634,  deepest hole -0.258,  1-sigma level  0.058
Q1    1   0.7838  0.7793  0.2569  11.00000  0.05    0.63
Q2    1   0.7580  0.7074  0.3470  11.00000  0.05    0.53
Q3    1   0.6608  0.8936  0.1629  11.00000  0.05    0.47
Q4    1   0.4811  0.9317  0.3310  11.00000  0.05    0.44
Q5    1   0.7817  0.7355  0.4527  11.00000  0.05    0.39
;
_shelx_res_checksum              2393

#===END
_exptl_crystal_recrystallization_method 
'Re-crystallisation from solvent: hexane'
_chemical_properties_physical    Air-sensitive,Moisture-sensitive
